# Supplementary material for: A structural rationale for reversible vs irreversible amyloid fibril formation from a single protein
Source: Nat Commun. 2024 Sep 30;15:8448. doi: 10.1038/s41467-024-52681-z (PMC11442456; doi:10.1038/s41467-024-52681-z)
Supplement: Supplementary file 4 — Source Data [file 41467_2024_52681_MOESM4_ESM.xlsx]

## Sheet: Fig. 1b
HEWL Flexible fibril	HEWL Rigid fibril			Human Lysozyme Flexible fibril	Human Lysozyme Rigid fibril
2.24997	7.29686			2.38554	7.29876
2.25441	8.46439			2.02085	7.01405
2.15188	7.58516			2.10412	7.35855
2.45698	7.64571			2.3736	6.96109
2.15209	6.70147			1.80954	6.99662
2.43704	6.24998			2.32577	6.92178
2.22849	6.73383			1.96249	6.52937
2.32391	7.18084			2.43267	7.20775
2.50772	6.49207			1.74386	7.24292
2.0575	6.8513			2.31199	6.72723
2.20138	7.05126			2.00288	7.7069
1.99918	6.8183			1.47509	7.09155
1.84329	6.91897			1.64962	5.77855
2.25362	6.25697			1.66546	6.95586
2.52825	7.71132			2.27865	6.79835
1.8867	6.81532			2.08963	7.60386
1.6539	6.75285			1.87311	7.24833
2.1098	6.95769			2.35656	6.64408
1.96012	6.86096			2.46581	7.17851
1.66777	6.62448			2.17931	6.74865
1.56134	6.62089			2.12967	6.87511
1.98226	6.46881			1.71111	7.13914
2.02095	6.84888			2.28842	6.79743
2.30349	6.16273			2.62989	7.20879
2.25666	6.58447			1.90085	6.65633
2.30309	8.62574			1.78061	6.59968
2.40106	6.22572			2.11679	7.76281
2.74584	6.00374			1.7171	7.47481
2.51006	6.78675			2.50431	6.94599
2.32282	6.38672			2.31898	5.24055
2.48546	6.80705			1.90703	7.21387
2.3504	7.49768			1.7941	7.19324
2.33394	7.24236			2.54858	6.81963
2.12395	6.99826			1.65991	6.66864
2.15087	9.85713			1.89323	7.54929
1.82228	8.27037			1.97661	7.35437
1.74177	6.71733			2.08934	6.47973
1.66035	7.09456			2.19625	6.37953
2.32589	6.5598			1.67216	6.92638
2.40918	6.50219			1.96276	7.05081
1.95428	6.61052			1.84888	7.19566
2.00929	6.97047			2.04438	4.88984
2.28299	6.8383			2.16016	6.88422
1.51819	7.8757			2.08709	5.81416
2.06238	6.81962			2.27075	7.03726
2.24769	6.84309			1.97139	6.65908
2.0768	7.12035			1.72692	6.28164
1.71346	6.59282			1.72474	7.63926
2.18296	6.47289			1.83268	6.79939
2.19454	6.67272			2.39632	6.86719
2.07683	7.08288			1.93386	6.69299
2.38839	6.67104			2.17933	6.71417
1.88538	7.16932			2.1466	7.11875
2.43703	6.95507			1.73173	7.148
1.91707	6.62266			1.78071	6.85294
1.98938	6.56138			1.80898	6.56806
1.82352	6.23412			1.86298	7.33955
2.13159	7.07452			2.29129	7.29178
2.0656	6.0205			2.60818	7.31603
1.86284	6.18778			2.3014	6.89424
1.9961	5.98974			1.68765	7.1677
2.33367	6.44503			2.28324	7.05948
1.95472	6.72401			1.62518	7.20413
2.01026	6.59023			2.38735	7.41521
1.62643	7.44969			2.49884	7.39565
2.45657	6.44381			1.80543	7.52039
2.07167	6.77352			2.20265	6.81475
2.05739	8.33907			2.25917	8.01869
2.02768	6.68676			2.25307	6.95056
2.23205	7.33852			1.76439	7.74219
1.7586	6.15418			2.15713	6.55337
2.11518	7.31778			2.38842	6.68559
1.7755	6.84725			1.94942	7.1148
2.31431	6.13586			1.64614	7.69459
2.51406	6.27335			2.18698	7.62326
2.1674	5.98537			1.80195	7.2168
1.53946	6.75216			2.24674	7.22374
1.37197	6.48081			2.38578	7.3053
2.25885	6.42483			2.41073	7.25669
2.13498	6.89445			2.1074	7.23812
2.22161	6.22668			1.6908	6.8263
2.32511	6.41193			1.63807	7.2332
1.75784	6.84421			2.24972	7.07909
2.06633	7.66464			2.1369	6.49679
2.40381	6.49449			2.17975	6.66214
1.82698	6.77917			1.65239	6.23836
2.66776	8.11963			1.63561	7.4883
2.19953	6.62653			2.01571	6.45948
2.77845	6.78668			1.91704	6.64395
1.90046	7.15102			2.00226	7.06404
1.87678	6.38112			2.08673	8.18807
2.19678	6.49917			1.71211	7.48281
1.98705	6.62998			2.36624	6.86582
1.56947	6.49639			1.97273	6.58705
1.98043	7.37659			1.48977	7.04343
2.18046	6.63534			1.88401	7.30981
1.70138	6.42698			2.15396	6.98019
2.09506	6.94207			2.01584	7.54475
2.13637	6.51513			1.28627	6.15064
1.91893	7.50703			1.60598	7.84877
2.62895	6.34786			2.47589	7.1647
2.959	6.66126			2.4126	7.01675
2.89596	7.04751			2.0184	6.1592
2.91165	6.98015			1.90109	7.00372
2.87433	8.41858			1.59349	7.15864
2.7068	8.19733			1.57651	7.82914
2.57089	7.73362			1.7496	6.93319
2.2956	6.98484			1.95168	6.67023
2.08802	7.41187			2.28507	6.87679
2.14414	7.89967			2.53966	7.65171
2.22077	7.24056			2.40515	7.17243
2.43666	5.03898			2.01457	7.62481
2.6074	5.5553			2.02357	7.21215
2.45229	7.35928			1.83859	8.71187
2.02107	6.24741			1.4035	10.0072
1.70889	5.92644			1.41525	9.63794
1.96854	5.55694			1.60842	8.9148
2.15873	5.87146			2.27912	6.74254
2.18062	7.70083			2.48473	6.16322
2.04042	7.69427			2.35079	7.16056
1.93922	6.63087			2.13014	9.36445
1.74072	7.32503			1.83837	10.5337
1.73158	8.56203			1.70866	9.12172
2.1046	8.47882			1.9529	7.55791
2.51136	7.49767			2.39461	5.55562
2.61115	6.75722			2.46945	5.55887
2.3565	5.84496			2.37148	7.70504
1.84262	5.67501			2.13648	9.89259
1.65385	6.03291			2.05815	9.51315
1.9758	6.143			2.08673	7.87443
1.97599	5.50106			2.12292	6.58669
1.84118	6.37642			2.30969	5.62518
1.82307	5.88813			2.06949	6.15986
2.08416	5.34248			2.17132	7.26742
2.11591	7.34411			2.02237	9.98457
2.1034	8.11984			2.12277	10.2984
1.99364	8.45977			2.44837	7.71345
1.96952	6.32072			2.44178	6.62236
2.20834	6.54888			2.14966	5.93825
2.3145	6.26371			1.97176	6.47726
2.31664	6.96532			1.95033	7.2134
2.21076	8.58089			1.85156	8.94212
2.16015	7.93233			1.6784	9.14352
2.18228	7.27873			1.65768	8.77968
2.20204	7.50866			1.64682	6.91388
2.19747	8.79417			1.94269	5.69717
2.23453	7.5268			1.86312	6.2027
2.28445	7.22463			1.46897	7.94464
2.28587	6.66975			1.52359	10.1194
2.24589	6.47977			2.33372	8.24737
2.22289	6.42451			2.66447	6.86231
2.31006	8.52585			2.48307	5.89558
2.37749	7.8037			2.02694	6.32121
2.32294	6.54856			2.31179	7.31107
2.28565	6.14193			2.20295	8.75496
2.18355	7.27452			1.9673	9.04052
2.02336	6.76227			2.27145	8.11463
2.00328	7.22427			2.43364	6.91807
1.92389	6.89101			2.40684	5.24455
1.89938	6.58082			2.17477	5.88144
2.0539	6.5408			2.05734	7.58596
2.20127	7.38702			1.92876	9.81948
2.1866	7.56941			1.90918	9.81758
2.10238	6.38208			1.88285	7.63735
1.75729	7.06466			1.76931	6.59303
1.70529	7.13151			2.06303	6.538
1.94494	7.38846			2.52975	7.23582
2.25977	7.14889			3.00999	8.84341
2.66296	7.3857			3.23759	10.0903
2.84378	7.49003			3.18659	8.60543
2.85873	7.53577			1.91163	6.28304
2.88589	7.4891			1.8422	5.37543
2.83674	6.43955			2.00651	5.74777
2.61911	6.43947			2.2811	7.52124
2.10538	7.06315			2.25434	9.61675
1.77531	8.58359			2.13021	10.0624
1.52352	8.62451			2.20391	9.40463
1.27351	7.4979			2.18628	7.90034
1.1083	9.06575			2.15302	8.2836
0.71182	9.45984			2.66042	8.48256
1.09703	8.48815			3.07071	8.3902
1.60153	7.40471			2.86254	8.69974
1.82627	7.08471			2.21994	8.81703
1.99758	7.15133			2.19553	8.55304
1.87738	8.03445			2.05349	7.66328
1.79278	8.99844			1.90391	6.29505
1.99202	8.32169			1.89875	8.13439
2.07673	7.46012			1.90058	8.23164
2.0119	6.59784			1.79808	9.75949
2.0252	6.19269			1.78605	8.13332
2.08679	7.35744			1.83812	11.143
2.15612	8.56402			1.94078	8.03144
2.13632	9.41533			2.19187	7.2073
2.21651	8.35761			2.13736	7.35806
2.26698	6.23401			2.04524	9.09996
2.23454	5.88112			2.43316	7.77456
1.97755	7.1646			2.65802	5.89568
1.96475	8.50593			2.51578	9.50419
1.99646	9.38438			2.35641	7.48624
1.85173	9.00624			1.95102	6.83995
1.84997	7.92075			1.81565	6.88473
1.71741	6.76851			2.36379	7.77647
1.60401	6.30835			2.84723	7.12838
1.63249	6.9939			2.76255	5.54679
1.7655	6.62951			2.39619	4.7042
1.76638	6.73541			2.24423	6.22194
1.73194	8.83262			2.12546	7.48224
1.40668	9.45487			1.87237	7.4723
0.91791	8.47675			1.65028	6.2141
1.14204	7.78488			1.68226	7.196
1.8323	7.26787			2.06774	7.72016
1.94647	7.22345			2.2394	8.00494
2.29027	7.60757			2.68325	8.22891
2.39331	9.38993			3.36217	7.82382
2.15294	8.70901			3.60789	7.00246
2.20045	7.01716			3.23421	6.8652
2.35578	7.25356			2.44999	7.6858
2.3855	7.05901			1.70755	7.17616
2.39479	6.92804			1.58575	6.11957
2.17909	7.38335			1.7233	6.46508
1.74928	9.87005			1.76923	6.75558
1.55202	10.858			1.82588	6.46186
1.72429	9.31972			1.82684	6.46237
1.93645	6.42779			1.58883	5.37808
2.05953	5.93864			1.35622	7.29346
2.23931	4.68043			1.62583	8.5589
2.06989	5.90039			1.51065	8.25899
1.90206	7.91952			1.44902	6.12252
1.84642	6.82173			1.99281	6.86971
2.4746	5.83309			2.14146	7.40811
2.47598	6.08848			1.95343	7.63065
2.27262	7.27192			2.37248	7.03356
2.01042	7.46207			2.69104	6.77609
1.98451	7.07049			2.82916	9.85825
2.03384	6.11846			2.73467	11.5943
2.31333	5.518			2.56211	8.45025
2.49852	6.68453			2.66129	8.18487
2.56911	8.39502			2.65664	10.2631
2.65866	7.9655			2.07108	9.39602
2.54056	6.99988			1.77998	9.37787
2.32544	6.87101			2.16197	10.0283
2.13039	8.08934			2.42396	9.20628
2.05318	7.55642			2.52755	6.87034
2.14875	7.25654			2.40622	6.27533
2.49541	6.37076			2.46065	8.92532
2.60195	5.89239			2.30051	8.98559
2.32624	5.43948			1.86611	9.27365
2.0193	7.10859			2.24669	7.86051
1.9339	8.04239			2.40912	11.4572
2.094	7.4338			2.22307	8.05099
2.32837	5.88541			1.93459	6.64285
2.43569	5.68182			2.10104	6.55987
2.25935	6.46748			2.27278	7.80183
2.35046	7.83851			2.60602	7.96232
2.93469	8.8541			2.81171	8.21681
3.4545	9.99621			2.79126	7.7312
3.67103	8.8031			2.32073	9.34061
3.71892	6.38113			2.72421	9.43412
3.3795	6.55413			2.82636	8.73039
2.86911	6.52207			2.31597	11.1058
2.20342	8.12819			1.77803	10.5441
1.93235	8.12113			2.17761	9.28107
1.96474	7.90125			2.3221	8.9738
2.12033	7.36316			2.05364	8.30991
2.11467	6.97305			1.50554	9.19298
2.04794	7.59372			1.3703	6.68615
1.99503	8.20662			1.76464	9.98652
2.19141	8.52113			2.25683	8.21387
2.33943	7.4924			2.55741	9.12579
2.28186	7.22129			2.51166	8.14033
2.36463	6.37074			2.19901	8.65818
2.55281	6.54595			2.02501	9.18102
2.58606	6.76634			1.97238	10.1208
2.61262	6.69819			2.29712	8.51142
2.48663	6.17681			2.5893	7.83957
2.29471	5.48273			2.63247	8.88453
2.00613	6.2006			2.60494	6.73605
2.05342	8.26684			2.59482	6.61767
2.1984	8.54092			2.43468	8.47138
2.16012	8.07212			1.89057	8.6922
2.16892	7.19719			1.55273	8.61032
2.14829	7.20674			1.55503	7.92992
2.12971	8.1044			1.91241	8.65202
2.10833	8.38038			2.33477	9.03042
2.35458	7.66297			2.33778	7.2868
2.68187	7.05848			2.12717	8.00425
2.81624	8.8546			2.09985	7.18048
2.57948	7.97735			1.82089	8.47234
2.1064	6.47988			1.2227	8.13145
1.86601	5.70814			0.845	7.25247
1.88676	5.62023			1.07143	8.30087
2.15526	7.52976			1.52732	7.82526
2.3114	8.59444			1.78746	6.61204
2.38513	7.45893			1.86907	7.94936
2.35856	6.43369			1.71587	8.75023
2.33213	6.44042			1.67922	8.73566
2.19138	8.2901			2.25579	7.21918
2.1223	8.28432			2.44763	8.642
2.20284	7.59555			2.10222	8.10471
2.35835	6.93339			1.95338	6.63914
2.66022	6.13301			2.44262	6.4738
3.03062	5.60995			2.91243	7.87286
3.25172	5.43572			3.06656	8.57296
3.39086	8.05478			2.81612	8.12421
3.06263	8.37105			2.31252	7.3392
2.84081	7.27356			1.89372	9.59816
2.85565	5.96079			2.0878	8.47699
3.04481	5.57861			2.46803	9.21884
3.19135	7.05658			2.31545	8.95831
3.04787	8.09009			2.20933	8.9429
2.95933	7.98007			2.17731	8.71186
2.63484	6.61682			2.02394	8.13352
2.11437	6.30795			1.84385	8.5505
1.84454	5.11366			1.82412	8.15649
1.99092	5.13072			1.91579	6.74877
1.97489	3.79554			1.63871	7.98848
1.87569	4.4682			1.53306	6.5315
1.8854	4.37085			1.62231	7.04514
2.12936	5.76284			1.70532	7.82548
2.25358	7.02187			3.12092	8.5329
2.20423	6.5434			3.19549	10.2529
2.38696	5.75148			3.05854	9.73967
2.56006	6.23157			2.22755	8.27146
2.75851	7.96848			2.3254	7.51684
2.81468	7.28867			2.27172	7.15425
2.28945	6.08346			1.95877	6.87153
2.57221	5.51327			1.76295	8.14671
2.16718	6.2028			1.85035	9.45683
1.75118	6.32174			1.80273	11.3479
1.74529	6.26408			1.92845	11.527
2.08857	7.05978			1.81507	10.2892
2.23388	7.73784			2.00222	9.35844
2.34433	7.54937			2.33838	7.61573
2.44475	6.23673			2.83315	7.20082
2.47634	6.26998			3.00003	7.10704
2.67749	8.39931			3.06593	8.94119
3.03176	9.28958			2.80122	10.2527
3.26121	7.86821			2.51429	11.0564
3.13994	7.99419			1.87664	10.2148
2.98618	7.31394			1.91541	8.80577
2.92463	7.03556			1.87599	7.4425
2.71179	7.50541			1.93833	7.06352
2.48879	7.73299			1.82824	7.96628
2.20265	7.00533			1.97704	9.35284
2.05509	6.85418			2.09437	11.1352
2.05457	6.8703			1.80832	10.1182
2.13719	5.93635			1.71663	9.16481
2.23942	5.53018			2.17568	6.96113
2.52227	5.26696			2.33522	7.04072
2.52508	7.40287			2.25517	8.76727
2.49629	8.53408			2.26405	10.1965
2.43305	7.48615			2.01279	10.9881
2.8624	6.69489			1.62975	10.5245
3.09888	5.65134			1.83189	9.05692
2.95029	7.04216			2.24049	7.79198
2.9121	7.68464			2.36183	7.16202
3.33221	8.5958			2.26288	7.40036
3.41088	7.85501			1.99526	7.75434
3.52906	7.05792			1.88262	9.3515
3.38575	6.70461			1.98403	10.8305
3.3807	6.14639			1.98542	11.3735
3.63911	5.92142			1.99384	9.75106
3.56169	5.71367			2.20858	6.78895
3.13487	5.09914			2.29406	6.44735
3.02298	4.94867			2.48942	8.04725
3.01688	6.03036			2.619	9.29379
2.795	5.98909			2.38252	10.4806
2.66091	5.73805			1.6994	10.9191
2.86496	5.95118			1.49016	10.5464
3.08592	9.08115			1.44608	8.65315
2.96239	9.89525			1.61282	9.36988
2.61152	8.49075			2.02173	9.20521
2.32011	8.21268			2.41576	9.0399
2.23399	7.33677			2.18807	9.2508
2.35565	6.4613			1.75122	10.2811
2.56366	6.41804			1.5382	10.0586
2.7894	6.22669			1.79003	11.4961
2.89172	6.16424			2.01705	8.8734
2.51292	5.63475			2.04196	5.57242
2.33635	5.33863			2.21226	6.64808
2.35926	7.48435			2.61507	8.00789
2.57988	7.44898			2.7252	10.1548
2.72025	6.49959			2.74169	11.8292
2.65139	5.54591			2.27653	6.16004
2.69209	6.04323			2.05303	7.62727
3.00373	7.69377			2.50137	8.34518
2.93837	7.84488			2.71973	6.95151
2.7273	8.74321			2.97885	5.84832
2.57384	5.60157			2.96502	6.43064
2.46967	5.7564			2.62565	5.23239
2.40846	5.2747			2.66957	5.27968
2.29579	6.48223			2.55119	6.89447
2.36779	6.1582			2.19154	7.67331
2.61391	7.7346			1.9438	7.76066
3.03814	8.99908			1.97174	6.49081
3.1849	9.3794			2.11184	7.43029
3.21749	7.87665			2.1426	7.56184
3.14503	6.65693			1.93531	5.73218
2.73577	6.83535			1.69541	8.59587
2.15773	6.3135			1.77954	7.58216
1.74221	6.70325			2.24121	4.68957
1.49705	7.8895			2.47727	4.45916
1.87625	8.38233			2.41954	5.50105
2.30783	7.37327			2.29925	6.9338
2.49257	6.98917			2.39441	6.60932
2.62802	5.78634			2.08209	5.76972
2.64557	4.72633			2.63041	4.5324
2.62153	6.72189			2.8763	6.35889
2.42901	7.74796			3.03906	8.10084
2.51081	7.52014			2.77602	7.24674
2.40699	7.2734			2.23344	4.89268
2.27004	6.8144			2.29661	4.13812
2.33411	6.42344			2.56604	4.0474
2.38952	6.08365			2.52328	4.44823
2.37995	6.40969			2.16699	6.02789
2.24134	8.61082			1.77317	7.02035
2.49274	8.30678			2.40245	6.67455
2.96962	7.53333			2.49786	4.89583
3.43609	6.47838			2.5286	5.25723
3.63737	5.8824			2.54336	6.53081
3.47876	7.74614			2.16793	6.3891
2.90086	8.32925			2.4194	4.51442
2.84367	6.90881			2.53305	4.51589
3.0007	7.08578			2.35752	5.37147
3.52464	7.07613			1.91086	4.24233
4.06153	6.33696			1.74493	4.53424
4.1765	6.39801			2.00702	4.81482
4.08703	6.07758			2.30134	5.76779
3.45545	7.57606			2.53937	4.77662
3.15036	9.07758			2.44025	4.92434
2.93177	8.16576			2.25031	6.43359
3.07212	7.39697			2.05517	7.89415
3.34181	7.6026			2.35752	7.65964
3.66628	8.49623			2.35247	4.99139
3.69045	7.73653			2.37635	5.03343
3.49771	7.33028			2.37225	4.04928
3.04609	6.2696			2.31211	4.9885
2.48071	5.72467			2.3085	4.82212
2.12325	5.81934			2.21889	6.29976
2.44299	5.80799			2.12779	7.61952
2.82836	7.01286			2.30295	6.24612
2.88262	8.59536			2.48765	5.24305
2.66438	8.69569			2.42792	6.91514
2.2518	6.48293			2.32721	7.44405
2.0525	9.09836			2.46016	5.39619
2.09966	8.32125			2.17453	4.68399
2.09431	7.59091			2.1766	4.28276
2.27448	6.96702			2.33798	4.25793
2.38716	7.55319			2.69374	4.25259
2.47725	8.72519			2.81985	5.72118
2.50116	8.29139			2.68565	7.24444
2.18703	6.51443			2.26493	5.81068
2.01727	5.54498			2.16265	4.86304
2.13204	6.26104			2.60508	5.93949
2.38845	5.45942			2.90768	7.47031
2.46613	5.8845			3.12403	7.41172
2.3939	6.91065			2.88222	5.69267
2.44539	7.82909			2.5102	5.57986
2.3521	7.30634			2.72499	6.58991
1.62209	6.55848			2.74928	8.21292
1.11663	7.92969			2.4885	7.29422
1.5036	9.09912			2.31812	5.83952
1.98208	8.60688			2.15711	4.96829
2.19799	7.44984			1.8793	5.46371
2.29092	6.65255			1.60297	7.66931
2.58508	5.77766			1.64397	8.48451
2.58807	6.31296			1.78823	6.02551
2.83017	8.15076			1.79045	4.8064
3.14739	7.99819			2.053	4.95762
3.36105	7.26234			2.35021	4.99968
3.25083	6.25286			2.27337	5.43629
2.93433	7.69788			2.54267	7.41759
2.7911	8.25205			2.79199	8.28389
2.88709	6.87994			2.64756	7.0137
2.98766	7.54228			2.27713	5.50016
3.0479	6.23121			2.13257	5.64167
3.0268	5.68412			2.16698	8.22806
2.96411	7.6067			2.21651	8.74885
2.78913	8.96818			2.18946	6.24098
2.47417	7.44196			2.08338	4.85867
2.21676	6.43403			2.15487	4.60853
1.91677	7.55604			2.32517	4.98432
1.79853	8.79033			2.45685	5.2737
2.11065	7.65676			2.62027	6.6437
2.36729	7.16934			2.6184	8.04102
2.59504	8.16469			2.44327	7.8199
2.9244	6.99817			3.08235	5.10351
3.21197	7.43645			3.43243	4.83278
3.21774	6.84686			3.29095	7.87215
3.13237	7.44885			2.86699	7.21423
2.71111	7.49702			2.79111	4.84204
2.03551	5.77063			2.55723	4.06055
1.48968	7.03997			2.24265	4.04402
1.47446	8.78774			1.76225	4.31989
1.93594	8.55665			1.30683	4.70524
2.33185	7.85201			1.57152	5.13306
2.54414	7.76024			2.00297	7.10237
2.50955	7.78629			1.94981	8.16255
2.38052	7.30347			1.56129	6.27761
2.48773	7.55923			1.50601	8.99104
2.50827	7.82258			1.88167	9.7213
2.87089	9.09716			2.57617	8.36772
3.42259	7.94019			2.71761	9.17943
3.76216	8.12651			2.2958	9.21123
3.92034	7.87544			1.91366	8.72989
3.90652	8.1325			2.17018	8.25654
3.42813	8.54543			2.58513	7.78462
2.88948	6.95217			2.57967	8.25284
2.49607	6.68978			2.52859	9.88881
2.34631	7.58182			2.28907	9.86719
2.63525	8.42958			2.21426	8.56636
3.0113	8.75978			2.30763	6.41984
3.14351	8.60383			2.52233	5.51671
2.70032	8.49932			2.58981	7.28979
2.36443	8.83429			2.11655	9.84511
2.53045	8.49661			1.85183	9.90675
2.9624	6.62221			1.80911	7.7889
3.01924	6.74473			1.83227	6.81963
2.99839	8.12825			1.98544	5.96914
2.85906	8.66599			2.2381	4.88722
2.5302	8.07308			2.48045	8.90477
2.4522	8.31919			2.35155	8.00598
2.54663	8.40788			2.41372	6.91759
2.57847	9.03976			2.47146	5.74875
2.51532	8.21058			2.75694	5.51855
2.45664	7.72034			2.84029	5.83891
2.22812	7.27566			2.89979	7.2461
1.96748	6.57892			2.95326	8.80296
2.15636	6.77948			2.92001	9.70729
2.27323	6.5042			2.74031	8.99558
2.42989	7.56816			2.31026	6.62862
2.86523	8.88438			2.28677	5.59883
3.12666	8.53032			2.57045	5.67689
3.23653	7.06984			2.57093	6.86461
3.45378	6.66848			2.21129	8.13162
3.62454	5.75295			2.03184	8.58867
3.41591	6.94364			1.70692	7.69541
2.59209	8.67115			1.53585	6.12204
2.71423	8.03603			1.87862	5.20686
2.62593	6.80529			1.96011	5.32081
2.23238	6.32672			1.81312	8.00475
1.92107	5.61388			2.61199	9.17993
1.90564	6.26551			2.77508	8.80715
2.00383	6.03508			2.64053	5.82087
2.083	6.375			2.54872	5.61324
2.16311	8.46699			2.8859	7.09662
2.33766	8.68949			2.97642	8.14949
2.63665	7.73081			2.92409	8.69349
2.54953	7.29633			2.52337	8.94483
2.55422	7.09928			1.85904	8.08548
2.37248	7.26848			2.07923	6.31148
2.00027	7.46538			2.21853	10.2714
1.78204	6.98043			2.12019	9.9395
1.82901	7.0841			2.06486	8.37106
1.95596	7.80523			2.12544	7.96291
1.89798	6.89816			2.29935	7.86281
1.97419	7.41181			2.20209	7.60283
1.82787	8.16301			2.00756	7.95861
1.44761	8.30039			2.11845	7.82785
1.44705	7.2996			1.977	8.64584
1.72582	7.1174			1.62876	9.48979
1.78803	6.27075			1.53986	8.83507
1.62281	7.13167			1.80193	6.98357
1.46857	7.45865			2.10348	5.46518
1.59768	6.91171			2.00927	4.78728
1.79468	7.50355			2.24899	6.45689
2.35372	7.549			2.50718	8.8999
2.50011	7.32801			2.69203	8.41809
2.40558	7.24152			2.6769	4.3699
2.17123	7.08587			2.91879	5.32098
2.15122	7.45127			3.14052	7.26463
2.12464	7.31093			2.92648	8.28586
1.96561	6.99334			2.83645	7.91858
2.18858	7.50953			3.18726	6.77803
2.49066	6.81443			3.06206	5.55136
2.80771	6.54075			2.84244	5.65607
2.63132	6.11802			2.65952	8.34049
2.35056	6.03868			2.26138	9.23548
2.25196	6.70357			1.63144	8.09757
2.40926	8.57999			1.39081	7.05856
2.43767	8.50109			1.69512	5.76607
2.32404	7.36647			1.95491	6.68847
2.20502	6.93367			1.9398	8.92182
2.49941	7.10097			2.18821	9.22943
3.05993	7.63353			2.58479	8.77968
3.26919	8.065			2.56825	8.1528
3.12059	8.90293			1.97905	6.20714
2.9749	6.63714			1.7487	7.6586
2.78559	6.32531			1.84847	8.68614
2.3617	6.25998			1.91647	10.3242
2.16832	6.2574			2.13023	10.6716
1.91764	6.73607			2.36772	8.97216
1.7568	8.54286			2.63866	7.0287
1.66058	8.01971			2.70237	6.79361
1.30705	7.5139			2.6208	6.38065
1.39505	7.17182			2.29227	6.1556
1.48154	7.8468			1.66218	7.32998
1.68771	8.19347			1.46324	8.34481
1.70483	8.506			1.5538	9.266
1.7323	7.92376			1.70349	9.74774
1.69351	7.49937			1.65862	8.44277
1.82031	7.86269			1.3284	7.12789
1.99477	7.53723			1.2385	9.18596
2.14755	7.82086			1.39472	6.35346
2.21177	5.64324			1.47452	6.57585
2.47752	6.479			1.49496	6.66051
2.68397	7.38874			1.59561	7.2636
2.64915	7.70941			2.44432	8.25247
2.88136	6.83482			3.09884	9.74763
3.06081	6.22596			3.25834	9.2648
2.82873	7.84995			3.06478	7.7533
2.59175	9.18196			2.32255	7.4439
2.39965	7.88739			2.11534	6.40863
2.63741	5.93369			2.29841	4.47875
2.67162	5.72085			1.98374	6.11167
2.69609	6.89854			2.99582	6.00762
2.67889	8.18178			3.23834	8.16152
2.64087	8.21955			3.14972	8.96207
2.6641	7.72343			2.43575	9.21564
2.76374	6.82845			2.35428	7.39148
2.75521	8.21774			2.58629	6.3631
2.55485	8.8973			2.11319	5.97291
2.3099	6.56885			2.02741	7.75446
2.24545	5.65888			2.28774	9.01245
2.54272	6.21984			2.19046	8.65346
2.42269	7.16726			2.1855	8.56704
2.36385	7.81087			2.38434	7.58742
2.56334	8.14412			2.38913	6.86327
2.74594	8.4213			2.65684	6.38593
2.85811	8.35794			2.68464	5.90152
3.22753	8.40036			2.53229	5.93935
3.19643	7.97978			2.44437	6.69339
2.97907	7.8442			2.14871	7.79978
2.67233	7.36894			1.93571	9.05079
2.47137	7.76667			1.72851	8.63563
2.40246	8.2357			1.44751	8.19043
2.38762	8.90343			1.77393	6.3867
2.65587	8.70269			2.04898	5.74505
2.79087	8.09786			2.08751	6.15743
2.78716	8.15759			2.32409	7.61439
2.50543	7.348			2.36684	9.96739
2.34356	7.13675			2.49513	7.59508
2.49819	6.88139			2.47246	6.55698
2.39942	5.79155			1.9348	6.09458
2.20172	7.44912			1.88221	5.34283
2.20671	9.35596			2.21572	5.52158
2.17195	8.29605			2.36403	6.19189
2.28098	7.42692			2.42411	7.29628
2.32982	6.97316			2.47492	9.35341
2.09105	6.2869			2.27285	9.53654
2.05172	5.80851			1.7979	7.95774
2.0119	6.44911			2.00714	6.8009
1.92993	8.17735			2.37371	6.39213
1.96267	9.32507			2.53485	6.96925
1.97394	8.93756			2.37598	8.25989
2.03492	9.82857			1.98292	9.49401
1.97173	9.51483			1.68642	9.31905
1.99282	7.94656			2.05276	7.5148
1.92679	7.41127			2.63563	5.88668
1.85558	6.98686			2.83573	5.40971
1.85104	7.53221			2.67925	7.02188
1.67919	8.98034			2.50502	8.48069
1.67986	8.68656			2.46717	9.38735
1.95174	7.98784			2.72191	8.60097
1.96817	7.73592			2.69456	7.37433
2.08345	8.40639			2.44216	6.76336
2.21383	9.3264			2.24145	5.38165
2.1426	9.60844			2.23924	6.29048
2.17665	8.40308			2.48586	7.6335
2.11239	6.94776			2.7935	8.84174
2.08674	6.94942			2.74023	9.75347
2.25312	9.12494			2.27156	7.9948
2.28107	8.77019			2.00054	5.89233
2.25462	6.8011			1.86864	5.65271
2.09751	7.27878			1.76869	6.42232
2.11207	7.11059			1.67757	7.59086
1.89179	6.8971			1.647	8.93903
1.70763	5.65282			2.06934	9.17217
1.84548	5.87653			2.17083	8.90463
1.99872	6.21961			2.0723	8.23011
2.02378	7.42211			1.99084	7.25517
1.85319	8.30204			2.34351	8.88306
1.65791	8.3941			2.6799	9.05827
1.77874	8.3561			2.53197	8.77453
2.02722	7.59221			2.25444	7.25026
2.20383	8.16053			2.54239	5.14711
2.43529	8.56195			2.32394	6.37248
2.26161	8.56424			2.20915	8.67147
1.64089	6.19385			2.55004	9.21522
1.39291	7.72965			2.68485	8.54884
1.84041	8.24199			2.50491	7.42237
2.11437	8.21321			2.04206	7.89408
2.15708	7.31516			1.94677	7.20588
2.02478	6.94059			2.35773	8.26082
1.83491	6.80727			2.58016	10.9258
1.72949	6.03059			2.34449	9.21817
1.65302	6.76521			2.00245	5.62365
1.81413	8.85733			2.29609	7.40766
1.91887	8.30587			2.63274	9.10045
1.81517	6.8829			2.64448	10.9297
1.8923	6.39367			2.43759	9.33699
1.89503	7.34203			2.52388	7.74778
1.85539	8.43135			2.46387	6.97776
1.82216	8.42794			2.35694	7.02127
1.78443	7.92128			2.32831	7.53957
1.75581	7.89715				10.161
1.85781	6.58674				10.7427
1.72651	5.51931				8.90647
1.7821	5.94266				6.69307
2.12591	8.04068				5.71059
2.10481	8.08442				6.49623
2.14572	7.66165				7.54261
1.81832	7.32111				9.47415
2.05072	7.01563				9.90034
2.40008	8.36669				8.79566
2.726	8.47255				7.02738
2.82306	8.25719				7.12085
3.05123	7.40327				7.06393
3.28971	7.11945
3.45981	6.61521
3.57866	6.69632
3.45552	8.53305
3.56772	8.07485
3.54451	7.61303
2.9099	7.6151
	6.97711
	8.56579
	9.88286
	8.97466
	8.63601
	8.68648
	6.3546
	6.89844
	8.84514
	8.29348
	7.30588
	7.2585
	8.61495
	8.53825
	7.4826
	7.22613
	8.81593
	8.88246
	8.57617
	7.50906
	7.06889
	6.30453
	5.89898
	7.80954
	7.95668
	7.86255
	6.99707
	6.80408
	8.40119
	8.18037
	7.25665
	6.77141
	6.77123
	7.45759
	8.62085

## Sheet: Fig. 1d
	HEWL Flexible fibril			HEWL Rigid fibril					Human Lysozyme Rigid fibril			Human Lysozyme Flexible fibril
	MSMD			MSMD					MSMD			MSMD
1.332	0.032		1.874	0.019				1.263	0.052		1.999	0.104
1.995	0.106		3.621	0.136				1.79	0.03		3.996	0.12
2.658	0.317		5.369	0.146				2.317	0.109		5.994	0.099
3.322	0.085		7.116	0.111				2.843	0.162		7.991	0.147
3.985	0.171		8.864	0.115				3.37	0.176		9.989	0.141
4.648	0.307		10.611	0.112				3.897	0.272		11.986	0.125
5.312	0.124		12.359	0.128				4.423	0.305		13.984	0.151
5.975	0.245		14.106	0.119				4.95	0.21		15.981	0.146
6.638	0.166		15.854	0.128				5.477	0.283		17.979	0.117
7.302	0.201		17.601	0.127				6.003	0.389		19.976	0.109
7.965	0.198		19.349	0.112				6.53	0.309		21.974	0.147
8.628	0.334		21.096	0.135				7.057	0.416		23.971	0.167
9.292	0.289		22.844	0.131				7.583	0.299		25.969	0.151
9.955	0.383		24.591	0.172				8.11	0.399		27.966	0.183
10.618	0.357		26.339	0.165				8.637	0.467		29.964	0.175
11.282	0.511		28.086	0.187				9.163	0.559		31.961	0.228
11.945	0.618		29.834	0.211				9.69	0.477		33.959	0.265
12.608	0.766		31.581	0.231				10.217	0.705		35.956	0.27
13.272	0.809		33.329	0.218				10.743	0.576		37.954	0.267
13.935	1.033		35.076	0.284				11.27	0.773		39.951	0.295
14.598	1.16		36.824	0.283				11.797	1.334		41.949	0.368
15.262	1.205		38.571	0.349				12.323	1.242		43.946	0.444
15.925	1.609		40.319	0.421				12.85	1.762		45.944	0.351
16.588	1.676		42.066	0.39				13.377	1.682		47.941	0.516
17.252	2.116		43.814	0.455				13.903	2.087		49.939	0.543
17.915	2.536		45.561	0.484				14.43	2.206		51.936	0.43
18.578	2.675		47.309	0.555				14.957	1.927		53.934	0.658
19.242	3.103		49.056	0.607				15.483	2.806		55.931	0.864
19.905	3.117		50.804	0.687				16.01	3.799		57.929	0.702
20.568	3.735		52.551	0.814				16.537	2.773		59.926	0.677
21.232	4.345		54.299	0.838				17.063	4.128		61.924	0.846
21.895	4.46		56.046	1.007				17.59	3.771		63.921	1.081
22.558	4.683		57.794	0.979				18.117	3.914		65.919	0.916
23.222	5.641		59.541	1.19				18.643	4.001		67.916	0.898
23.885	5.727		61.289	1.2				19.17	5.073		69.914	1.18
24.548	4.938		63.036	1.368				19.697	5.03		71.911	0.91
25.212	6.998		64.784	1.569				20.223	6.198		73.909	1.468
25.875	6.235		66.531	1.41				20.75	5.016		75.906	1.379
26.538	7.453		68.279	1.793				21.277	6.958		77.904	1.327
27.202	7.433		70.026	1.804				21.803	6.815		79.901	1.851
27.865	7.364		71.774	2.128				22.33	7.969		81.899	1.207
28.528	8.101		73.521	2.273				22.857	7.874		83.896	1.715
29.192	8.536		75.269	2.304				23.383	7.79		85.894	1.582
29.855	9.595		77.016	2.735				23.91	8.817		87.891	1.783
30.518	9.957		78.764	2.979				24.437	9.836		89.889	1.756
31.182	10.373		80.511	2.714				24.963	9.784		91.886	2.44
31.845	11.963		82.259	3.086				25.49	10.706		93.884	1.731
32.508	12.78		84.006	3.313				26.017	11.749		95.881	2.707
33.172	12.865		85.754	3.733				26.543	11.783		97.879	1.703
33.835	13.252		87.501	4.049				27.07	12.73		99.876	2.628
34.498	14.44		89.249	3.811				27.597	12.469		101.874	2.423
35.162	14.411		90.996	4.589				28.123	18.084		103.871	2.726
35.825	17.521		92.744	4.997				28.65	16.086		105.869	2.898
36.488	15.765		94.491	4.367				29.177	16.023		107.866	2.56
37.152	18.357		96.239	5.691				29.703	16.467		109.864	3.942
37.815	19.222		97.986	5.256				30.23	18.437		111.861	2.688
38.478	19.693		99.734	5.498				30.757	15.323		113.859	2.537
39.142	21.305		101.481	6.244				31.283	18.777		115.856	3.418
39.805	21.001		103.229	6.748				31.81	19.539		117.854	4.101
40.468	26.656		104.976	7.154				32.337	21.026		119.851	3.531
41.132	27.329		106.724	7.507				32.863	24.459		121.849	3.547
41.795	28.241		108.471	6.909				33.39	23.789		123.846	4.627
42.458	25.151		110.219	8.179				33.917	30.238		125.844	3.242
43.122	30.379		111.966	8.31				34.443	24.517		127.841	4.322
43.785	28.273		113.714	9.241				34.97	29.799		129.839	5.613
44.448	36.076		115.461	8.697				35.497	37.759		131.836	4.574
45.112	34.684		117.209	9.71				36.023	36.452		133.834	4.341
45.775	40.327		118.956	11.579				36.55	36.82		135.831	4.898
46.438	31.924		120.704	10.13				37.077	41.45		137.829	5.144
47.102	41.037		122.451	11.477				37.603	38.616		139.826	6.092
47.765	37.605		124.199	11.25				38.13	37.176		141.824	4.835
48.428	38.894		125.946	12.65				38.657	45.97		143.821	6.455
49.092	40.69		127.694	12.729				39.183	43.538		145.819	5.664
49.755	43.069		129.441	12.689				39.71	42.105		147.816	5.638
50.418	46.518		131.189	16.455				40.237	44.013		149.814	6.953
51.082	60.753		132.936	13.162				40.763	52.992		151.811	5.989
51.745	63.647		134.684	14.735				41.29	52.013		153.809	7.198
52.408	54.389		136.431	16.6				41.817	52.298		155.806	5.383
53.072	67.407		138.179	16.861				42.343	51.745		157.804	8.105
53.735	62.181		139.926	17.549				42.87	55.985		159.801	8.705
54.398	77.626		141.674	15.654				43.397	57.753		161.799	7.269
55.062	74.97		143.421	18.685				43.923	57.771		163.796	7.585
55.725	76.842		145.169	20.932				44.45	59.619		165.794	7.629
56.388	90.359		146.916	18.069				44.977	56.321		167.791	8.45
57.052	92.425		148.664	23.565				45.503	79.182		169.789	8.127
57.715	85.293		150.411	21.106				46.03	67.573		171.786	9.013
58.378	96.677		152.159	20.9				46.557	71.978		173.784	7.888
59.042	101.015		153.906	25.043				47.083	69.023		175.781	10.014
59.705	101.753		155.654	20.806				47.61	68.501		177.779	10.617
60.368	121.246		157.401	28.356				48.137	82.305		179.776	9.684
61.032	119.422		159.149	25.613				48.663	75.04		181.774	11.434
61.695	109.014		160.896	30.025				49.19	85.908		183.771	9.718
62.358	128.614		162.644	26.388				49.717	82.775		185.769	10.242
63.022	121.602		164.391	30.121				50.243	79.766		187.766	12.768
63.685	113.42		166.139	31.07				50.77	86.558		189.764	12.255
64.348	120.048		167.886	29.836				51.297	94.638		191.761	12.694
65.012	138.322		169.634	29.415				51.823	89.267		193.759	10.98
65.675	134.6		171.381	33.606				52.35	103.143		195.756	14.587
66.338	159.781		173.129	33.18				52.877	94.102		197.754	12.884
67.002	143.324		174.876	40.138				53.403	108.47		199.751	15.365
67.665	150.209		176.624	34.435				53.93	111.111		201.749	13.759
68.328	154.23		178.371	35.896				54.457	112.97		203.746	13.619
68.992	153.158		180.119	45.029				54.983	110.297		205.744	16.722
69.655	147.01		181.866	37.27				55.51	113.709		207.741	16.783
70.318	160.775		183.614	39.844				56.037	119.978		209.739	17.223
70.982	177.038		185.361	41.376				56.563	124.679		211.736	18.111
71.645	158.087		187.109	52.448				57.09	133.309		213.734	17.548
72.308	190.064		188.856	41.985				57.617	143.412		215.731	16.996
72.972	195.692		190.604	46.097				58.143	154.654		217.729	24.359
73.635	195.814		192.351	50.722				58.67	157.369		219.726	23.821
74.298	214.94		194.099	49.137				59.197	162.848		221.724	17.006
74.962	219.697		195.846	53.807				59.723	154.814		223.721	19.587
75.625	232.683		197.594	46.665				60.25	173.678		225.719	17.314
76.288	248.924		199.341	56.507				60.777	155.406		227.716	17.853
76.952	261.284		201.089	61.969				61.303	182.845		229.714	20.331
77.615	248.092		202.836	51.167				61.83	187.857		231.711	22.484
78.278	221.894		204.584	60.07				62.357	194.676		233.709	18.118
78.942	205.672		206.331	67.649				62.883	224.579		235.706	24.116
79.605	201.279		208.079	54.105				63.41	237.464		237.704	21.353
80.268	230.865		209.826	62.112				63.937	238.73		239.701	23.107
80.932	207.711		211.574	66.442				64.463	210.223		241.699	19.556
81.595	211.647		213.321	82.808				64.99	226.605		243.696	24
82.258	222.117		215.069	62.141				65.517	201.644		245.694	26.683
82.922	213.487		216.816	70.196				66.043	217.837		247.691	25.023
83.585	214.374		218.564	72.455				66.57	246.936		249.689	24.748
84.248	220.716		220.311	83.135				67.097	208.566		251.686	24.694
84.912	221.969		222.059	74.14				67.623	242.631		253.684	26.478
85.575	231.539		223.806	74.096				68.15	241.872		255.681	26.114
86.238	241.597		225.554	74.863				68.677	255.027		257.679	27.477
86.902	225.654		227.301	100.33				69.203	264.372		259.676	30.343
87.565	248.27		229.049	78.786				69.73	295.015		261.674	29.792
88.228	242.626		230.796	75.182				70.257	249.198		263.671	26.307
88.892	244.075		232.544	101.336				70.783	304.942		265.669	29.188
89.555	239.041		234.291	98.828				71.31	279.032		267.666	33.236
90.218	253.013		236.039	79.618				71.837	305.898		269.664	34.509
90.882	260.55		237.786	87.106				72.363	265.581		271.661	32.473
91.545	242.754		239.534	102.932				72.89	292.605		273.659	34.115
92.208	261.967		241.281	94.909				73.417	305.188		275.656	30.376
92.872	257.883		243.029	109.21				73.943	302.086		277.654	38.544
93.535	250.588		244.776	95.575				74.47	303.138		279.651	36.53
94.198	263.388		246.524	97.372				74.997	308.356		281.649	30.704
94.862	285.4		248.271	112.644				75.523	281.928		283.646	37.527
95.525	257.951		250.019	105.622				76.05	289.587		285.644	44.864
96.188	282.339		251.766	96.436				76.577	319.588		287.641	37.914
96.852	289.385		253.514	109.691				77.103	299.462		289.639	41.686
97.515	292.915		255.261	115.833				77.63	288.912		291.636	37.443
98.178	256.174		257.009	109.548				78.157	302.989		293.634	37.224
98.842	264.321		258.756	94.195				78.683	308.376		295.631	45.317
99.505	324.203		260.504	141.865				79.21	302.658		297.629	49.565
100.168	266.741		262.251	104.924				79.737	333.792		299.626	40.49
100.832	291.823		263.999	129.619							301.624	46.628
101.495	284.43		265.746	99.593							303.621	46.063
102.158	278.044		267.494	124.834							305.619	48.83
102.822	323.653		269.241	169.902							307.616	50.958
103.485	302.384		270.989	119.931							309.614	53.243
104.148	292.276		272.736	114.016							311.611	50.399
104.812	331.161		274.484	149.574							313.609	50.317
105.475	289.78		276.231	156.701							315.606	58.653
106.138	339.477		277.979	119.491							317.604	56.738
106.802	333.764		279.726	139.122							319.601	50.182
107.465	308.914		281.474	168.536							321.599	53.207
108.128	354.324		283.221	136.853							323.596	60.819
108.792	324.687		284.969	152.525							325.594	63.838
109.455	324.832		286.716	159.302							327.591	57.27
110.118	384.24		288.464	172.69							329.589	54.374
110.782	314.03		290.211	181.043							331.586	62.678
111.445	350.634		291.959	162.744							333.584	65.915
112.108	336.311		293.706	165.303							335.581	70.289
112.772	345.089		295.454	221.171							337.579	63.269
113.435	339.764		297.201	166.109							339.576	67.044
114.098	311.558		298.949	158.084							341.574	62.706
114.762	335.177		300.696	185.439							343.571	71.533
115.425	357.82		302.444	251.718							345.569	70.567
116.088	340.439		304.191	171.969							347.566	78.404
116.752	349.05		305.939	202.448							349.564	71.61
117.415	328.19		307.686	193.587							351.561	73.796
118.078	359.173		309.434	223.636							353.559	71.545
118.742	365.193		311.181	229.946							355.556	90.023
119.405	370.156		312.929	234.679							357.554	75.126
120.068	348.697		314.676	178.463							359.551	78.374
120.732	345.31		316.424	302.167							361.549	85.61
121.395	366.316		318.171	209.773							363.546	85.964
122.058	326.565		319.919	241.665							365.544	99.135
122.722	339.435		321.666	249.829							367.541	72.661
123.385	349.686		323.414	239.324							369.539	81.04
124.048	381.973		325.161	224.442							371.536	109.401
124.712	346.562		326.909	312.489							373.534	99.854
125.375	393.741		328.656	249.895							375.531	92.247
126.038	368.17		330.404	264.403							377.529	81.62
126.702	382.156		332.151	292.725							379.526	96.616
127.365	423.947		333.899	320.571							381.524	111.4
128.028	357.609		335.646	225.734							383.521	107.419
128.692	392.459		337.394	316.382							385.519	100.771
129.355	425.594		339.141	303.878							387.516	94.34
130.018	410.774		340.889	295.115							389.514	109.492
130.682	362.861		342.636	359.66							391.511	125.974
131.345	494.323		344.384	268.026							393.509	111.985
132.008	441.659		346.131	360.13							395.506	128.246
132.672	441.125		347.879	367.045							397.504	110.966
133.335	456.59		349.626	290.546							399.501	122.146
133.998	460.568		351.374	356.278							401.499	113.489
134.662	439.456		353.121	341.279							403.496	125.684
135.325	441.789		354.869	361.362							405.494	129.702
135.988	470.545		356.616	429.122							407.491	114.992
136.652	493.347		358.364	354.233							409.489	114.859
137.315	450.807		360.111	321.523							411.486	138.471
137.978	519.963		361.859	441.654							413.484	125.509
138.642	486.235		363.606	422.678							415.481	123.771
139.305	448.055		365.354	355.492							417.479	120.312
139.968	436.274		367.101	344.233							419.476	157.864
140.632	568.541		368.849	596.011							421.474	129.925
141.295	420.276		370.596	366.185							423.471	142.114
141.958	501.793		372.344	434.001							425.469	124.044
142.622	491.796		374.091	340.008							427.466	133.255
143.285	534.502		375.839	573.045							429.464	154.434
143.948	445.232		377.586	519.852							431.461	145.254
144.612	485.831		379.334	323.896							433.459	177.933
145.275	590.134		381.081	411.524							435.456	146.386
145.938	481.483		382.829	685.641							437.454	157.234
146.602	543.236		384.576	572.786							439.451	170.148
147.265	563.617		386.324	343.22							441.449	156.107
147.928	446.465		388.071	536.844							443.446	157.211
148.592	516.104		389.819	618.916							445.444	140.696
149.255	560.213		391.566	565.699							447.441	169.605
149.918	529.801		393.314	466.945							449.439	179.029
150.582	564.68		395.061	531.95							451.436	148.091
151.245	596.108		396.809	532.519							453.434	153.21
151.908	660.734		398.556	701.971							455.431	161.344
152.572	593.633		400.304	472.734							457.429	177.673
153.235	777.388		402.051	694.885							459.426	214.167
153.898	549.15		403.799	484.122							461.424	172.73
154.562	701.019		405.546	696.03							463.421	149.809
155.225	631.483		407.294	571.434							465.419	189.313
155.888	550.872		409.041	626.453							467.416	170.538
156.552	671.414		410.789	529.24							469.414	155.462
157.215	607.421		412.536	765.187							471.411	206.855
157.878	553.947		414.284	724.335							473.409	252.952
158.542	763.764		416.031	550.399							475.406	151.011
159.205	694.792		417.779	511.208							477.404	192.483
159.868	601.038		419.526	853.15							479.401	195.507
160.532	538.47		421.274	688.194							481.399	197.926
161.195	723.093		423.021	645.136							483.396	203.239
161.858	755.663		424.769	721.456							485.394	197.856
162.522	649.776		426.516	632.124							487.391	221.121
163.185	619.125		428.264	889.461							489.389	247.197
163.848	598.101		430.011	707.532							491.386	214.794
164.512	749.998		431.759	688.955							493.384	173.672
165.175	696.301		433.506	661.411							495.381	206.506
165.838	592.484		435.254	737.301							497.379	239.009
166.502	930.905		437.001	965.079							499.376	256.117
167.165	645.99		438.749	941.012							501.374	259.196
167.828	713.635		440.496	526.699							503.371	220.933
168.492	783.13		442.244	760.147							505.369	199.134
169.155	648.187		443.991	1291.83							507.366	211.747
169.818	731.738		445.739	760.205							509.364	253.481
170.482	791.949		447.486	664.76							511.361	289.198
171.145	749.84		449.234	688.059							513.359	255.136
171.808	935.888		450.981	1293.53							515.356	272.362
172.472	886.162		452.729	1081.15							517.354	213.594
173.135	903.726		454.476	531.811							519.351	230.171
173.798	841.296		456.224	1008.87							521.349	294.084
174.462	795.383		457.971	1319.51							523.346	223.253
175.125	954.459		459.719	796.982							525.344	234.207
175.788	787.895		461.466	809.531							527.341	339.589
176.452	655.908		463.214	881.387							529.339	270.516
177.115	878.712		464.961	1125.91							531.336	249.962
177.778	887.409		466.709	1132.67							533.334	243.927
178.442	847.406		468.456	940.701							535.331	282.374
179.105	799.725		470.204	981.724							537.329	303.412
179.768	757.514		471.951	661.314							539.326	300.314
180.432	957.931		473.699	1315.36							541.324	363.473
181.095	786.949		475.446	879.993							543.321	216.585
181.758	856.712		477.194	1200.57							545.319	274.169
182.422	1038.5		478.941	900.058							547.316	307.002
183.085	821.849		480.689	1138.18							549.314	368.81
183.748	898.279		482.436	1255.79							551.311	262.473
184.412	875.308		484.184	1085.88							553.309	354.01
185.075	790.713		485.931	990.143							555.306	310.371
185.738	997.647		487.679	1083.33							557.304	290.156
186.402	956.854		489.426	1512.83							559.301	418.769
187.065	871.352		491.174	883.843							561.299	240.332
187.728	1138.04		492.921	1334.3							563.296	347.638
188.392	923.147		494.669	755.927							565.294	363.108
189.055	816.983		496.416	1488.47							567.291	340.313
189.718	991.521		498.164	1344.97							569.289	352.601
190.382	1081.18		499.911	1215.08							571.286	329.567
191.045	1129.86		501.659	851.133							573.284	313.359
191.708	1141.81		503.406	1345.48							575.281	335.005
192.372	939.161		505.154	1610.92							577.279	364.858
193.035	964.992		506.901	1414.02							579.276	388.002
193.698	949.505		508.649	668.43							581.274	361.565
194.362	842.27		510.396	1321.07							583.271	395.978
195.025	1117.52		512.144	1905.82							585.269	374.482
195.688	773.14		513.891	1088.22							587.266	357.657
196.352	816.917		515.639	1101.31							589.264	330.486
197.015	1148.35		517.386	836.558							591.261	369.226
197.678	876.135		519.134	1347.96							593.259	419.58
198.342	800.07		520.881	1943.47							595.256	454.139
199.005	861.805		522.629	986.805							597.254	350.787
199.668	939.688		524.376	1330.8							599.251	352.037
			526.124	1111.46							601.249	347.765
			527.871	1539.64							603.246	384.838
			529.619	1390.5							605.244	412.837
			531.366	1365.77							607.241	366.391
			533.114	1075.33							609.239	514.12
			534.861	1308.94							611.236	306.169
			536.609	1779.56							613.234	409.517
			538.356	1606.74							615.231	453.415
			540.104	1047.95							617.229	451.177
			541.851	1030.15							619.226	430.201
			543.599	2355.09							621.224	420.139
			545.346	1408.54							623.221	468.096
			547.094	1274.61							625.219	465.123
			548.841	1118.3							627.216	479.556
			550.589	2130.34							629.214	407.776
			552.336	1699.35							631.211	398.806
			554.084	1492.37							633.209	511.278
			555.831	1050.22							635.206	476.468
			557.579	1237.08							637.204	541.375
			559.326	2377.36							639.201	428.854
			561.074	1669.94							641.199	476.694
			562.821	1009.02							643.196	419.926
			564.569	1186.24							645.194	500.029
			566.316	2304.7							647.191	462.612
			568.064	2603.24							649.189	544.662
			569.811	1135.48							651.186	523.777
			571.559	1419.88							653.184	569.511
			573.306	1781.59							655.181	361.787
			575.054	1601.2							657.179	454.472
			576.801	2229.74							659.176	444.619
			578.549	1320.11							661.174	654.151
			580.296	1370.34							663.171	573.73
			582.044	1970.69							665.169	622.346
			583.791	2192.92							667.166	491.895
			585.539	1906.23							669.164	478
			587.286	1612.76							671.161	485.757
			589.034	1179.5							673.159	648.065
			590.781	2477.17							675.156	648.635
			592.529	1835.96							677.154	542.305
			594.276	2175.58							679.151	498.594
			596.024	1539.53							681.149	599.426
			597.771	2060.53							683.146	531.412
			599.519	2031.45							685.144	574.822
			601.266	1906.29							687.141	496.776
			603.014	1735.11							689.139	585.8
			604.761	1288.03							691.136	681.384
			606.509	3036.44							693.134	617.296
			608.256	1924.88							695.131	622.953
			610.004	2188.98							697.129	469.301
			611.751	1518.6							699.126	517.501
			613.499	1125.38							701.124	620.2
			615.246	3089.38							703.121	825.452
			616.994	1852.29							705.119	526.598
			618.741	2333.93							707.116	572.626
			620.489	971.05							709.114	544.181
			622.236	2302.76							711.111	695.629
			623.984	3488.96							713.109	754.47
			625.731	1809							715.106	713.683
			627.479	1410.53							717.104	515.573
			629.226	756.423							719.101	678.777
			630.974	4468.42							721.099	727.026
			632.721	3332.66							723.096	720.287
			634.469	2003.07							725.094	790.446
			636.216	923.723							727.091	647.741
			637.964	1079.34							729.089	683.272
			639.711	4158.13							731.086	689.129
			641.459	2379							733.084	597.577
			643.206	1021.78							735.081	878.144
			644.954	1232.47							737.079	738.035
			646.701	3401.02							739.076	831.173
			648.449	4092.25							741.074	664.414
			650.196	1915.37							743.071	627.566
			651.944	1383.15							745.069	574.786
			653.691	1506.86							747.066	856.716
			655.439	3199.95							749.064	1059
			657.186	2506.31							751.061	902.45
			658.934	1915.33							753.059	749.418
			660.681	1444.07							755.056	562.149
			662.429	1948.91							757.054	791.878
			664.176	3967.77							759.051	1032.99
			665.924	2525.46							761.049	824.945
			667.671	1715.61							763.046	992.597
			669.419	1215.62							765.044	700.015
			671.166	2738.14							767.041	801.491
			672.914	4637.59							769.039	827.018
			674.661	1667.84							771.036	1053.38
			676.409	1503.83							773.034	1048.52
			678.156	1732.81							775.031	745.795
			679.904	4179.27							777.029	744.743
			681.651	3419.45							779.026	817.97
			683.399	1048.94							781.024	1093.12
			685.146	1811.93							783.021	972.703
			686.894	2136.25							785.019	879.281
			688.641	4420.94							787.016	920.817
			690.389	1663.72							789.014	742.08
			692.136	1729.78							791.011	973.735
			693.884	1810.14							793.009	1146.26
			695.631	1784.1							795.006	921.661
			697.379	2937.54							797.004	1026.02
			699.126	1854.05							799.001	879.521

## Sheet: Fig. 1e
HEWL Flexible fibril	HEWL Rigid fibril			Human Lysozyme Flexible fibril	Human Lysozyme Rigid fibril
55	3186			69	8607
70	3689			44	9013
50	3441			49	7827

## Sheet: Supplementary Fig. S2
	20°C	30°C	40°C	50°C	60°C					20°C	30°C	40°C	50°C	60°C
190	-2.12705	-4.14952	-10.6529	-17.4171	-9.02357				260	-1.45175	-1.29393	-1.24134	-1.24065	-1.23753
190.201	-2.00035	-5.27649	-10.8315	-17.2012	-9.18108				259	-1.36299	-1.33296	-1.27241	-1.39729	-1.42784
190.401	-1.87365	-6.40345	-11.01	-16.9853	-9.3386				258	-1.3681	-1.44847	-1.54697	-1.3097	-1.45714
190.602	-1.74695	-7.53042	-11.1886	-16.7694	-9.49612				257	-1.32919	-1.51513	-1.5936	-1.23489	-1.36472
190.802	-1.62024	-8.65738	-11.3672	-16.5535	-9.65364				256	-1.34463	-1.53199	-1.69565	-1.53754	-1.71126
191.003	-1.49184	-9.78435	-11.5457	-16.3376	-9.80838				255	-1.20504	-1.56091	-1.62075	-1.44327	-1.6812
191.203	-1.24625	-9.81244	-12.465	-14.8986	-9.77178				254	-1.65142	-1.48716	-1.68896	-1.40011	-1.42944
191.404	-1.00066	-9.7729	-13.4299	-13.3843	-9.73517				253	-1.71884	-1.62754	-1.79151	-1.5131	-1.56016
191.605	-0.75507	-9.73337	-14.3947	-11.87	-9.69856				252	-1.83927	-1.71732	-1.86037	-1.86245	-1.90943
191.805	-0.50948	-9.69383	-15.3596	-10.3558	-9.66195				251	-1.77861	-1.9972	-2.02469	-2.15	-2.19302
192.006	-0.32011	-9.65429	-16.3244	-8.84148	-9.65975				250	-1.88461	-2.03264	-2.00075	-2.12382	-2.06819
192.206	-2.04237	-9.80322	-16.5811	-9.20351	-10.8273				249	-2.21554	-2.12575	-2.06893	-1.9758	-2.16678
192.407	-3.76463	-9.97687	-16.7449	-9.81162	-11.9949				248	-2.33181	-2.2554	-2.36739	-2.32451	-2.03989
192.607	-5.48688	-10.1505	-16.9087	-10.4197	-13.1625				247	-2.62797	-2.39652	-2.40338	-2.54627	-2.24448
192.808	-7.20914	-10.3242	-17.0725	-11.0278	-14.33				246	-3.04232	-2.40893	-2.51916	-2.48609	-2.73842
193.009	-8.88148	-10.4978	-17.2363	-11.6359	-15.4806				245	-3.11104	-2.57973	-2.90441	-2.88202	-2.80057
193.209	-9.43897	-10.7171	-17.5722	-13.1258	-16.2513				244	-2.70856	-2.92765	-3.02155	-3.03273	-3.25089
193.41	-9.99645	-10.946	-17.9443	-14.8013	-17.0221				243	-2.78458	-3.1367	-3.21139	-3.16754	-3.43327
193.61	-10.5539	-11.1749	-18.3164	-16.4767	-17.7928				242	-3.30973	-3.56923	-3.58498	-3.57104	-3.51933
193.811	-11.1114	-11.4038	-18.6885	-18.1522	-18.5635				241	-3.4948	-3.47772	-3.47531	-3.79992	-4.00233
194.011	-11.6197	-11.6327	-19.0606	-19.8277	-19.2941				240	-3.45663	-3.80707	-3.8542	-3.84867	-4.13131
194.212	-11.315	-11.7768	-19.1808	-20.1522	-19.3633				239	-3.8168	-4.3892	-4.36579	-4.20754	-4.14337
194.413	-11.0103	-11.8954	-19.2249	-20.069	-19.4325				238	-4.17464	-4.86474	-4.53474	-4.6715	-4.41561
194.613	-10.7056	-12.0139	-19.2691	-19.9857	-19.5017				237	-5.09248	-5.05494	-5.12547	-5.04336	-4.92431
194.814	-10.401	-12.1324	-19.3132	-19.9025	-19.5708				236	-5.79503	-5.28353	-5.31248	-5.50131	-5.64469
195.014	-10.1964	-12.2509	-19.3573	-19.8192	-19.6776				235	-6.12193	-6.19079	-6.31999	-5.98055	-6.19093
195.215	-11.2934	-13.1653	-19.157	-20.317	-20.2725				234	-7.30433	-6.59623	-6.90199	-5.968	-6.29
195.415	-12.3905	-14.4044	-18.857	-21.0519	-20.8674				233	-7.8581	-7.22016	-7.17591	-7.08188	-6.69742
195.616	-13.4875	-15.6436	-18.5569	-21.7868	-21.4623				232	-7.76216	-7.84129	-7.93022	-8.25039	-7.64803
195.817	-14.5846	-16.8827	-18.2569	-22.5218	-22.0572				231	-8.72092	-8.89107	-8.41697	-8.8017	-8.76268
196.017	-15.5788	-18.1219	-17.9569	-23.2567	-22.5896				230	-10.1133	-9.86873	-9.39592	-9.65759	-10.405
196.218	-15.4762	-18.9287	-18.3389	-24.2682	-22.4551				229	-10.5744	-10.401	-10.293	-10.3437	-11.2783
196.418	-15.3735	-19.505	-19.0847	-25.4273	-22.3205				228	-11.7733	-11.329	-11.5437	-11.3805	-11.5229
196.619	-15.2709	-20.0813	-19.8306	-26.5864	-22.186				227	-12.0345	-12.5915	-12.8764	-12.9169	-12.0751
196.819	-15.1684	-20.6576	-20.5764	-27.7455	-22.0514				226	-13.2285	-13.6723	-13.6384	-14.0135	-12.8683
197.02	-15.0815	-21.2339	-21.3222	-28.9046	-21.9109				225	-15.079	-13.816	-14.5968	-14.5453	-14.3911
197.221	-15.1365	-21.3601	-21.8677	-29.3167	-21.7171				224	-15.3183	-14.3037	-15.9449	-15.1454	-14.4504
197.421	-15.1914	-21.179	-22.2764	-29.2186	-21.5232				223	-15.7091	-15.4414	-17.4226	-16.0854	-15.5117
197.622	-15.2464	-20.9979	-22.6851	-29.1205	-21.3294				222	-16.0015	-16.0264	-17.5596	-16.3906	-17.0161
197.822	-15.3013	-20.8168	-23.0938	-29.0223	-21.1355				221	-17.2072	-17.1018	-17.9904	-17.5097	-17.5486
198.023	-15.4104	-20.6357	-23.5025	-28.9242	-21.0267				220	-17.9453	-18.3096	-18.2513	-18.302	-18.1055
198.224	-15.9385	-20.6731	-24.0095	-28.4478	-21.5764				219	-19.0578	-19.4035	-18.469	-18.4782	-17.5269
198.424	-16.4667	-20.8996	-24.6016	-27.6443	-22.1261				218	-19.2608	-19.4789	-19.3915	-18.9481	-18.2656
198.625	-16.9949	-21.1261	-25.1937	-26.8407	-22.6758				217	-19.8671	-18.8428	-19.2022	-20.3178	-18.1679
198.825	-17.5231	-21.3526	-25.7859	-26.0372	-23.2255				216	-19.5214	-19.4222	-20.1482	-19.9042	-19.1225
199.026	-18.0677	-21.579	-26.378	-25.2336	-23.7798				215	-20.0605	-19.7643	-19.5636	-19.4048	-19.8189
199.226	-18.7234	-21.6419	-26.7295	-24.8022	-24.3655				214	-20.6871	-19.796	-19.0066	-19.1504	-19.5513
199.427	-19.3792	-21.5261	-26.8184	-24.7766	-24.9512				213	-20.0097	-19.5083	-19.0946	-19.1684	-19.1051
199.628	-20.035	-21.4104	-26.9074	-24.751	-25.5369				212	-19.4894	-20.1325	-19.9186	-18.9593	-18.4031
199.828	-20.6908	-21.2947	-26.9964	-24.7255	-26.1226				211	-18.4615	-20.4881	-20.4212	-19.9279	-18.9691
200.029	-21.2786	-21.179	-27.0854	-24.6999	-26.5927				210	-18.5436	-19.3241	-20.4993	-20.3168	-18.1125
200.229	-21.4593	-21.2232	-27.0397	-24.6262	-26.369				209	-18.9421	-18.5631	-19.7193	-19.7512	-17.3196
200.43	-21.6399	-21.4879	-26.8081	-24.4861	-26.1454				208	-16.8221	-17.9484	-19.2205	-18.2116	-17.2392
200.63	-21.8205	-21.7526	-26.5765	-24.3461	-25.9217				207	-16.3046	-18.4144	-17.8734	-15.8777	-16.8304
200.831	-22.0012	-22.0174	-26.3449	-24.206	-25.6981				206	-17.7957	-16.1826	-16.5127	-14.8536	-16.0458
201.032	-22.0934	-22.2821	-26.1133	-24.0659	-25.5356				205	-15.6449	-14.7357	-15.9071	-15.5809	-14.8932
201.232	-21.7113	-22.5016	-25.965	-23.956	-25.7013				204	-14.9131	-12.8543	-12.9326	-13.6161	-12.4101
201.433	-21.3292	-22.6415	-25.9634	-23.8993	-25.867				203	-12.1042	-11.3769	-10.8012	-10.0678	-11.8847
201.633	-20.9471	-22.7814	-25.9617	-23.8426	-26.0326				202	-10.8984	-9.81601	-8.65199	-7.99514	-8.85315
201.834	-20.565	-22.9213	-25.9601	-23.7858	-26.1983				201	-7.45189	-7.4649	-5.50389	-5.44064	-6.85203
202.034	-20.2432	-23.0612	-25.9584	-23.7291	-26.324				200	-1.72967	-3.03994	-4.48698	-4.84981	-3.27512
202.235	-20.2133	-23.1113	-25.6743	-23.7422	-26.2564				199	0.38591	-0.61614	-2.84995	-3.56367	-0.47257
202.436	-20.1833	-22.956	-24.7444	-23.9151	-26.1887				198	-1.14413	0.31252	0.71269	0.06329	-0.90357
202.636	-20.1533	-22.8008	-23.8144	-24.0879	-26.121				197	0.24343	1.09845	3.01551	-1.68598	0.9472
202.837	-20.1233	-22.6456	-22.8845	-24.2608	-26.0534				196	3.38247	4.26145	3.02899	-0.88108	3.09457
203.037	-20.1521	-22.4904	-21.9546	-24.4336	-25.9162				195	6.32372	2.80168	4.62024	3.86288	3.78019
203.238	-20.4386	-22.4441	-21.2994	-24.5124	-25.4741				194	5.07945	0.39179	1.33133	7.39306	0.93881
203.438	-20.7252	-22.7311	-21.4843	-24.3032	-25.032				193	0.09842	2.7634	1.16702	5.49006	1.58359
203.639	-21.0117	-23.0181	-21.6693	-24.0941	-24.5899				192	1.09176	2.0553	0.59154	0.43171	-0.39962
203.84	-21.2982	-23.3052	-21.8542	-23.885	-24.1478				191	-1.55627	1.57806	0.95768	-0.50167	-1.26697
204.04	-21.5183	-23.5922	-22.0392	-23.6758	-23.7073				190	-0.77908	0.38107	0.91843	2.2169	-2.304
204.241	-21.4727	-23.8079	-22.2347	-23.4382	-23.2729
204.441	-21.4271	-23.7166	-22.476	-23.0777	-22.8385
204.642	-21.3816	-23.6253	-22.7172	-22.7173	-22.4041
204.842	-21.336	-23.534	-22.9583	-22.3568	-21.9697
205.043	-21.317	-23.4427	-23.1996	-21.9963	-21.5826
205.244	-21.3958	-23.3444	-23.3638	-21.649	-21.3686
205.444	-21.4746	-23.1999	-23.0151	-21.3889	-21.1547
205.645	-21.5534	-23.0553	-22.6664	-21.1288	-20.9407
205.845	-21.6322	-22.9107	-22.3177	-20.8687	-20.7267
206.046	-21.6754	-22.7661	-21.969	-20.6086	-20.5244
206.246	-21.5986	-22.599	-21.6129	-20.3554	-20.3611
206.447	-21.5217	-22.1437	-21.1609	-20.1916	-20.1978
206.648	-21.4449	-21.6884	-20.7089	-20.0279	-20.0346
206.848	-21.368	-21.2331	-20.2569	-19.8641	-19.8713
207.049	-21.3009	-20.7778	-19.8049	-19.7003	-19.6791
207.249	-21.2639	-20.3267	-19.3553	-19.5347	-19.3964
207.45	-21.227	-20.1613	-19.0678	-19.2422	-19.1137
207.65	-21.1901	-19.9958	-18.7804	-18.9498	-18.8311
207.851	-21.1531	-19.8304	-18.4929	-18.6573	-18.5484
208.052	-21.1037	-19.6649	-18.2054	-18.3649	-18.2526
208.252	-21.0183	-19.4995	-17.9179	-18.0724	-17.9189
208.453	-20.9329	-19.2788	-17.9254	-17.9402	-17.5852
208.653	-20.8475	-19.0557	-17.9463	-17.8152	-17.2515
208.854	-20.7621	-18.8325	-17.9672	-17.6902	-16.9178
209.054	-20.6119	-18.6093	-17.9881	-17.5652	-16.6558
209.255	-20.2879	-18.3861	-18.009	-17.4403	-16.5862
209.456	-19.9638	-18.2663	-17.9461	-17.3038	-16.5167
209.656	-19.6398	-18.1582	-17.8738	-17.1659	-16.4472
209.857	-19.3157	-18.05	-17.8014	-17.0281	-16.3776
210.057	-19.0396	-17.9419	-17.7291	-16.8903	-16.2924
210.258	-18.8834	-17.8337	-17.6567	-16.7525	-16.1679
210.458	-18.7272	-17.6293	-17.2815	-16.4825	-16.0433
210.659	-18.571	-17.4066	-16.8488	-16.1875	-15.9188
210.86	-18.4148	-17.1838	-16.4161	-15.8925	-15.7943
211.06	-18.3282	-16.9611	-15.9834	-15.5975	-15.6539
211.261	-18.404	-16.7384	-15.5507	-15.3025	-15.4764
211.461	-18.4798	-16.5722	-15.2279	-14.8959	-15.2989
211.662	-18.5556	-16.4217	-14.9357	-14.4582	-15.1215
211.862	-18.6314	-16.2712	-14.6434	-14.0206	-14.944
212.063	-18.6964	-16.1207	-14.3512	-13.5829	-14.752
212.264	-18.7379	-15.9702	-14.059	-13.1452	-14.5284
212.464	-18.7793	-15.8529	-13.9488	-12.9531	-14.3048
212.665	-18.8208	-15.7481	-13.9078	-12.8543	-14.0813
212.865	-18.8622	-15.6433	-13.8668	-12.7555	-13.8577
213.066	-18.8592	-15.5386	-13.8258	-12.6567	-13.6818
213.266	-18.7653	-15.4338	-13.7848	-12.5578	-13.6036
213.467	-18.6713	-15.4413	-13.7111	-12.468	-13.5253
213.668	-18.5773	-15.505	-13.621	-12.3826	-13.447
213.868	-18.4834	-15.5687	-13.531	-12.2972	-13.3688
214.069	-18.3712	-15.6323	-13.4409	-12.2118	-13.2679
214.269	-18.2239	-15.696	-13.3508	-12.1264	-13.1237
214.47	-18.0766	-15.6279	-13.2502	-12.1255	-12.9795
214.67	-17.9293	-15.475	-13.1427	-12.1789	-12.8353
214.871	-17.782	-15.3221	-13.0352	-12.2323	-12.6911
215.072	-17.6715	-15.1692	-12.9277	-12.2856	-12.5739
215.272	-17.6271	-15.0164	-12.8202	-12.339	-12.5054
215.473	-17.5827	-14.8603	-12.7398	-12.3667	-12.4369
215.673	-17.5384	-14.7017	-12.6815	-12.3735	-12.3683
215.874	-17.494	-14.5431	-12.6233	-12.3802	-12.2998
216.075	-17.4703	-14.3845	-12.565	-12.3869	-12.2324
216.275	-17.4815	-14.2259	-12.5068	-12.3937	-12.167
216.476	-17.4928	-14.1427	-12.4546	-12.3542	-12.1016
216.676	-17.5041	-14.1371	-12.4086	-12.2673	-12.0362
216.877	-17.5153	-14.1316	-12.3627	-12.1803	-11.9708
217.077	-17.5258	-14.126	-12.3168	-12.0933	-11.9095
217.278	-17.5351	-14.1204	-12.2709	-12.0064	-11.8547
217.479	-17.5443	-14.089	-12.2766	-11.9521	-11.8
217.679	-17.5536	-14.0238	-12.3494	-11.9404	-11.7452
217.88	-17.5628	-13.9586	-12.4223	-11.9286	-11.6904
218.08	-17.5561	-13.8935	-12.4951	-11.9169	-11.6512
218.281	-17.5254	-13.8283	-12.568	-11.9052	-11.6355
218.481	-17.4948	-13.7346	-12.5876	-11.8509	-11.6197
218.682	-17.4641	-13.5935	-12.5192	-11.7262	-11.6039
218.883	-17.4334	-13.4525	-12.4507	-11.6015	-11.5882
219.083	-17.3116	-13.3115	-12.3823	-11.4768	-11.5705
219.284	-17.061	-13.1705	-12.3138	-11.3521	-11.5501
219.484	-16.8103	-13.1006	-12.2334	-11.2807	-11.5297
219.685	-16.5596	-13.1826	-12.1274	-11.323	-11.5092
219.885	-16.309	-13.2646	-12.0213	-11.3653	-11.4888
220.086	-16.1186	-13.3466	-11.9153	-11.4077	-11.4225
220.287	-16.0086	-13.4287	-11.8093	-11.45	-11.2951
220.487	-15.8986	-13.4658	-11.7651	-11.4964	-11.1678
220.688	-15.7886	-13.3756	-11.8961	-11.5544	-11.0404
220.888	-15.6786	-13.2853	-12.0272	-11.6125	-10.913
221.089	-15.5704	-13.1951	-12.1582	-11.6705	-10.8509
221.289	-15.4647	-13.1049	-12.2892	-11.7285	-10.8711
221.49	-15.3589	-12.984	-12.389	-11.7481	-10.8913
221.691	-15.2531	-12.7426	-12.3662	-11.6173	-10.9115
221.891	-15.1473	-12.5012	-12.3433	-11.4864	-10.9317
222.092	-15.0537	-12.2598	-12.3204	-11.3555	-10.9305
222.292	-14.9745	-12.0184	-12.2975	-11.2246	-10.9039
222.493	-14.8953	-11.8294	-12.2602	-11.1008	-10.8772
222.693	-14.8161	-11.9496	-12.138	-11.0186	-10.8506
222.894	-14.7369	-12.0697	-12.0159	-10.9364	-10.824
223.095	-14.6204	-12.1898	-11.8938	-10.8542	-10.7574
223.295	-14.462	-12.31	-11.7716	-10.772	-10.646
223.496	-14.3037	-12.4117	-11.6533	-10.6955	-10.5347
223.696	-14.1453	-12.3194	-11.575	-10.6787	-10.4233
223.897	-13.987	-12.2272	-11.4966	-10.6619	-10.3119
224.097	-13.7846	-12.1349	-11.4183	-10.6451	-10.1888
224.298	-13.5356	-12.0427	-11.34	-10.6283	-10.0533
224.499	-13.2866	-11.9513	-11.2582	-10.6082	-9.91779
224.699	-13.0376	-11.8906	-11.0626	-10.4776	-9.78228
224.9	-12.7886	-11.83	-10.8669	-10.3469	-9.64678
225.1	-12.6111	-11.7692	-10.6712	-10.2162	-9.56451
225.301	-12.505	-11.7086	-10.4755	-10.0855	-9.53548
225.501	-12.399	-11.6479	-10.2799	-9.95489	-9.50646
225.702	-12.2929	-11.5988	-10.1643	-9.80482	-9.47743
225.903	-12.1868	-11.55	-10.0511	-9.65418	-9.44841
226.103	-12.1571	-11.5013	-9.93785	-9.50354	-9.38835
226.304	-12.1995	-11.4526	-9.82464	-9.3529	-9.29898
226.504	-12.2419	-11.4038	-9.71142	-9.20226	-9.20962
226.705	-12.2844	-11.1522	-9.7691	-9.15491	-9.12025
226.905	-12.3268	-10.8812	-9.84304	-9.11741	-9.03089
227.106	-12.2597	-10.6102	-9.91699	-9.0799	-8.96768
227.307	-12.095	-10.3392	-9.99094	-9.04239	-8.9278
227.507	-11.9303	-10.0682	-10.0649	-9.00489	-8.88791
227.708	-11.7655	-9.87464	-9.99516	-8.87675	-8.84803
227.908	-11.6008	-9.69423	-9.90108	-8.73325	-8.80815
228.109	-11.3842	-9.51382	-9.807	-8.58975	-8.77134
228.309	-11.1237	-9.33341	-9.71292	-8.44625	-8.7371
228.51	-10.8633	-9.153	-9.61884	-8.30275	-8.70287
228.711	-10.6029	-8.99147	-9.49802	-8.20522	-8.66863
228.911	-10.3425	-8.83473	-9.37039	-8.1194	-8.6344
229.112	-10.1591	-8.678	-9.24276	-8.03357	-8.56873
229.312	-10.0368	-8.52126	-9.11513	-7.94775	-8.47808
229.513	-9.91453	-8.36453	-8.98749	-7.86193	-8.38744
229.713	-9.79227	-8.30498	-8.84188	-7.74594	-8.29679
229.914	-9.67	-8.27974	-8.68992	-7.61931	-8.20614
230.115	-9.52545	-8.25449	-8.53796	-7.49268	-8.07901
230.315	-9.36419	-8.22924	-8.386	-7.36605	-7.92451
230.516	-9.20293	-8.204	-8.23404	-7.23942	-7.77002
230.716	-9.04167	-8.12427	-8.13518	-7.12175	-7.61552
230.917	-8.88041	-8.01904	-8.06117	-7.00826	-7.46103
231.117	-8.75352	-7.91381	-7.98716	-6.89478	-7.36414
231.318	-8.65095	-7.80857	-7.91315	-6.78129	-7.30799
231.519	-8.54837	-7.70334	-7.83915	-6.6678	-7.25185
231.719	-8.4458	-7.58961	-7.69608	-6.59565	-7.19571
231.92	-8.34322	-7.47073	-7.51126	-6.54848	-7.13956
232.12	-8.19999	-7.35185	-7.32644	-6.50132	-7.09635
232.321	-8.02965	-7.23297	-7.14163	-6.45415	-7.06176
232.521	-7.85932	-7.11409	-6.95681	-6.40699	-7.02717
232.722	-7.68898	-6.9904	-6.83475	-6.40473	-6.99257
232.923	-7.51864	-6.86301	-6.76099	-6.43701	-6.95798
233.123	-7.32385	-6.73563	-6.68722	-6.46929	-6.82697
233.324	-7.11369	-6.60824	-6.61345	-6.50158	-6.63542
233.524	-6.90353	-6.48086	-6.53968	-6.53386	-6.44387
233.725	-6.69338	-6.35665	-6.46303	-6.49768	-6.25231
233.925	-6.48322	-6.23552	-6.38358	-6.39498	-6.06076
234.126	-6.3442	-6.11439	-6.30413	-6.29228	-5.93298
234.327	-6.24722	-5.99327	-6.22468	-6.18958	-5.84287
234.527	-6.15023	-5.87214	-6.14523	-6.08688	-5.75276
234.728	-6.05325	-5.75	-6.04828	-5.96085	-5.66266
234.928	-5.95626	-5.62661	-5.92986	-5.80621	-5.57255
235.129	-5.84001	-5.50322	-5.81144	-5.65158	-5.52879
235.33	-5.71306	-5.37983	-5.69302	-5.49695	-5.51077
235.53	-5.5861	-5.25645	-5.5746	-5.34231	-5.49276
235.731	-5.45915	-5.16984	-5.45144	-5.24872	-5.47474
235.931	-5.33219	-5.14046	-5.3209	-5.25009	-5.45672
236.132	-5.20466	-5.11108	-5.19037	-5.25146	-5.36112
236.332	-5.07684	-5.0817	-5.05983	-5.25282	-5.22503
236.533	-4.94901	-5.05232	-4.92929	-5.25419	-5.08894
236.734	-4.82118	-5.00402	-4.80076	-5.21429	-4.95285
236.934	-4.69335	-4.91789	-4.67623	-5.09184	-4.81676
237.135	-4.54789	-4.83176	-4.5517	-4.9694	-4.71999
237.335	-4.39381	-4.74563	-4.42717	-4.84696	-4.64246
237.536	-4.23972	-4.6595	-4.30264	-4.72452	-4.56493
237.736	-4.08563	-4.5798	-4.20528	-4.61402	-4.4874
237.937	-3.93154	-4.51703	-4.17941	-4.53495	-4.40987
238.138	-3.82952	-4.45425	-4.15354	-4.45589	-4.3396
238.338	-3.75137	-4.39147	-4.12767	-4.37682	-4.27267
238.539	-3.67321	-4.32869	-4.1018	-4.29776	-4.20573
238.739	-3.59506	-4.24288	-4.07679	-4.23243	-4.13879
238.94	-3.5169	-4.07414	-4.05489	-4.21656	-4.07185
239.14	-3.46752	-3.9054	-4.03298	-4.20069	-3.98748
239.341	-3.43046	-3.73666	-4.01108	-4.18481	-3.89563
239.542	-3.39341	-3.56792	-3.98918	-4.16894	-3.80378
239.742	-3.35635	-3.42423	-3.95238	-4.13492	-3.71193
239.943	-3.3193	-3.41262	-3.83699	-4.00519	-3.62008
240.143	-3.24975	-3.40101	-3.72161	-3.87547	-3.57149
240.344	-3.1672	-3.3894	-3.60622	-3.74574	-3.54021
240.544	-3.08465	-3.37779	-3.49084	-3.61602	-3.50893
240.745	-3.0021	-3.3597	-3.37628	-3.49289	-3.47765
240.946	-2.91955	-3.2842	-3.26901	-3.42822	-3.44637
241.146	-2.8734	-3.2087	-3.16174	-3.36355	-3.40469
241.347	-2.8408	-3.1332	-3.05447	-3.29888	-3.35914
241.547	-2.80821	-3.0577	-2.9472	-3.23422	-3.31359
241.748	-2.77561	-2.98238	-2.84275	-3.17129	-3.26803
241.948	-2.74302	-2.91117	-2.80029	-3.14662	-3.22248
242.149	-2.73616	-2.83995	-2.75783	-3.12194	-3.17383
242.35	-2.73822	-2.76873	-2.71536	-3.09727	-3.1241
242.55	-2.74028	-2.69752	-2.6729	-3.0726	-3.07437
242.751	-2.74234	-2.6263	-2.63044	-3.04793	-3.02463
242.951	-2.7444	-2.62345	-2.65747	-2.92507	-2.9749
243.152	-2.75495	-2.6216	-2.68553	-2.80077	-2.94026
243.352	-2.76822	-2.61975	-2.71358	-2.67647	-2.91045
243.553	-2.7815	-2.6179	-2.74164	-2.55218	-2.88064
243.754	-2.79477	-2.61605	-2.7697	-2.42788	-2.85083
243.954	-2.80804	-2.53669	-2.66314	-2.38143	-2.82102
244.155	-2.75091	-2.45126	-2.54608	-2.34107	-2.784
244.355	-2.67292	-2.36584	-2.42901	-2.30071	-2.74485
244.556	-2.59493	-2.28042	-2.31194	-2.26035	-2.70569
244.756	-2.51693	-2.19499	-2.19487	-2.21998	-2.66654
244.957	-2.43894	-2.16306	-2.14933	-2.27008	-2.62738
245.158	-2.3548	-2.13915	-2.11452	-2.33374	-2.54878
245.358	-2.26898	-2.11525	-2.07971	-2.39741	-2.45943
245.559	-2.18316	-2.09134	-2.0449	-2.46107	-2.37008
245.759	-2.09734	-2.06743	-2.01009	-2.52474	-2.28072
245.96	-2.01152	-2.0952	-2.04718	-2.46928	-2.19137
246.16	-1.9435	-2.13496	-2.10096	-2.38617	-2.14382
246.361	-1.87994	-2.17472	-2.15474	-2.30307	-2.10673
246.562	-1.81637	-2.21448	-2.20853	-2.21996	-2.06963
246.762	-1.75281	-2.25423	-2.26231	-2.13686	-2.03253
246.963	-1.68924	-2.21374	-2.23997	-2.09436	-1.99544
247.163	-1.66048	-2.14702	-2.19274	-2.06515	-1.97276
247.364	-1.63965	-2.0803	-2.14551	-2.03593	-1.95337
247.564	-1.61882	-2.01357	-2.09828	-2.00672	-1.93398
247.765	-1.59799	-1.94685	-2.05105	-1.9775	-1.9146
247.966	-1.57716	-1.88158	-2.00599	-1.95406	-1.89521
248.166	-1.59684	-1.81695	-1.96187	-1.93315	-1.85182
248.367	-1.6249	-1.75232	-1.91775	-1.91224	-1.80348
248.567	-1.65295	-1.68769	-1.87363	-1.89133	-1.75513
248.768	-1.68101	-1.62306	-1.82951	-1.87042	-1.70678
248.968	-1.70907	-1.5883	-1.78866	-1.83525	-1.65844
249.169	-1.68525	-1.57051	-1.74966	-1.792	-1.60895
249.37	-1.65176	-1.55272	-1.71066	-1.74874	-1.55924
249.57	-1.61826	-1.53493	-1.67166	-1.70548	-1.50954
249.771	-1.58476	-1.51715	-1.63266	-1.66222	-1.45984
249.971	-1.55127	-1.49904	-1.61004	-1.62766	-1.41013
250.172	-1.55434	-1.4807	-1.5993	-1.59939	-1.43729
250.372	-1.56352	-1.46236	-1.58856	-1.57113	-1.47726
250.573	-1.57269	-1.44403	-1.57782	-1.54287	-1.51723
250.774	-1.58186	-1.42569	-1.56708	-1.51461	-1.5572
250.974	-1.59103	-1.39632	-1.52719	-1.49485	-1.59717
251.175	-1.5886	-1.35684	-1.46058	-1.48288	-1.59499
251.375	-1.58446	-1.31736	-1.39398	-1.47091	-1.58659
251.576	-1.58032	-1.27788	-1.32737	-1.45894	-1.57819
251.776	-1.57618	-1.2384	-1.26077	-1.44697	-1.56979
251.977	-1.57204	-1.21798	-1.23504	-1.42318	-1.56139
252.178	-1.56861	-1.21959	-1.25659	-1.38573	-1.4962
252.378	-1.56526	-1.2212	-1.27814	-1.34828	-1.42368
252.579	-1.56192	-1.22282	-1.29969	-1.31083	-1.35116
252.779	-1.55857	-1.22443	-1.32124	-1.27337	-1.27864
252.98	-1.55523	-1.22896	-1.33861	-1.26464	-1.20613
253.181	-1.52912	-1.23777	-1.34987	-1.29795	-1.20559
253.381	-1.50049	-1.24658	-1.36114	-1.33127	-1.21304
253.582	-1.47186	-1.25538	-1.3724	-1.36458	-1.2205
253.782	-1.44322	-1.26419	-1.38366	-1.39789	-1.22795
253.983	-1.41459	-1.28713	-1.39252	-1.42627	-1.23541
254.183	-1.39967	-1.33658	-1.39686	-1.4454	-1.2134
254.384	-1.38604	-1.38604	-1.4012	-1.46453	-1.18863
254.585	-1.37241	-1.43549	-1.40554	-1.48365	-1.16386
254.785	-1.35877	-1.48494	-1.40988	-1.50278	-1.13909
254.986	-1.34514	-1.515	-1.40415	-1.50338	-1.11431
255.186	-1.32342	-1.49753	-1.37374	-1.45859	-1.10076
255.387	-1.30108	-1.48006	-1.34333	-1.4138	-1.08807
255.587	-1.27874	-1.46259	-1.31292	-1.36901	-1.07537
255.788	-1.25639	-1.44513	-1.28251	-1.32421	-1.06268
255.989	-1.23405	-1.42063	-1.26936	-1.27248	-1.04999
256.189	-1.18801	-1.37287	-1.31341	-1.19772	-1.06206
256.39	-1.14054	-1.32511	-1.35746	-1.12297	-1.07563
256.59	-1.09307	-1.27735	-1.40151	-1.04822	-1.08919
256.791	-1.04559	-1.22959	-1.44555	-0.97346	-1.10276
256.991	-0.99812	-1.19163	-1.48001	-0.91533	-1.11633
257.192	-1.02896	-1.20028	-1.46888	-0.93614	-1.09178
257.393	-1.0633	-1.20893	-1.45776	-0.95695	-1.06552
257.593	-1.09764	-1.21757	-1.44664	-0.97776	-1.03926
257.794	-1.13199	-1.22622	-1.43551	-0.99856	-1.01299
257.994	-1.16633	-1.23549	-1.42084	-1.01723	-0.98673
258.195	-1.1862	-1.24955	-1.37909	-1.01953	-0.9771
258.395	-1.20564	-1.26362	-1.33733	-1.02183	-0.96796
258.596	-1.22508	-1.27768	-1.29558	-1.02414	-0.95882
258.797	-1.24452	-1.29174	-1.25382	-1.02644	-0.94968
258.997	-1.26396	-1.30437	-1.21429	-1.0278	-0.94054
259.198	-1.25293	-1.2936	-1.21092	-1.01375	-1.00102
259.398	-1.24146	-1.28283	-1.20755	-0.99971	-1.0625
259.599	-1.23	-1.27206	-1.20418	-0.98566	-1.12399
259.799	-1.21853	-1.2613	-1.20081	-0.97162	-1.18547
260	-1.20706	-1.25053	-1.19744	-0.95758	-1.24696

## Sheet: Supplementary Fig. S3
		--
260	-1.22639	-1.13542			Helix	28.9
259	-1.19432	-1.18906			Sheet	28.9
258	-1.15468	-1.24129			Turn	2
257	-1.26483	-1.29212			Others	40.2
256	-1.14035	-1.34154
255	-1.44416	-1.38957
254	-1.57565	-1.43827
253	-1.5658	-1.53374
252	-1.62236	-1.58906
251	-1.42339	-1.61305
250	-1.59618	-1.54988
249	-1.85339	-1.50919
248	-1.52164	-1.62114
247	-1.55966	-1.83347
246	-1.75627	-2.07935
245	-2.35738	-2.31889
244	-3.12448	-2.64659
243	-3.07444	-2.94933
242	-2.99788	-3.12549
241	-3.35578	-3.30862
240	-3.69495	-3.5853
239	-3.43072	-3.92386
238	-4.07885	-4.31554
237	-5.2139	-4.79083
236	-5.89394	-5.4048
235	-5.83624	-6.09008
234	-6.25722	-6.8697
233	-7.68051	-7.57863
232	-8.75564	-8.29691
231	-9.09563	-9.21313
230	-10.0453	-10.1598
229	-10.8125	-10.9647
228	-11.7344	-11.6051
227	-12.7069	-12.3146
226	-12.742	-12.9644
225	-13.3194	-13.4577
224	-13.944	-13.9219
223	-14.6605	-14.3249
222	-14.5329	-14.7782
221	-15.1358	-15.3598
220	-15.8254	-15.7935
219	-16.2411	-16.1949
218	-16.9425	-16.6285
217	-17.2485	-17.1622
216	-17.0959	-17.627
215	-17.8995	-17.9675
214	-18.5445	-18.266
213	-18.956	-18.5286
212	-18.9831	-18.9003
211	-18.8241	-19.3193
210	-19.5411	-19.9051
209	-20.2922	-20.5496
208	-21.2363	-21.0511
207	-21.866	-21.6389
206	-22.8982	-21.781
205	-21.8213	-22.1912
204	-21.2589	-22.5824
203	-22.1346	-22.5616
202	-21.0151	-21.9837
201	-23.6085	-20.5563
200	-19.9448	-18.3039
199	-15.7642	-15.7885
198	-12.1107	-13.4249
197	-8.51281	-11.1729
196	-7.08607	-8.25486
195	-9.27014	-6.52336
194	-8.12657	-5.21088
193	-3.75187	-4.31743
192	-0.81093	-3.843
191	-4.86301	-3.78758

## Sheet: Supplementary Fig. S9
	5min	1h	2h	3h
590.343	37669	37669	32260	27976
590.407	38032	38032	32545	28421
590.471	38114	38114	32481	28680
590.535	38367	38367	32295	28352
590.598	38284	38284	32357	28134
590.662	38325	38325	31960	28072
590.726	37951	37951	32249	27613
590.79	37394	37394	31574	27310
590.853	37164	37164	31595	27093
590.917	36821	36821	31518	27092
590.981	36735	36735	31370	26656
591.045	36431	36431	31274	26801
591.109	36103	36103	31147	26985
591.172	36068	36068	31357	27135
591.236	36469	36469	31338	27371
591.3	36313	36313	31361	27200
591.364	36778	36778	31819	27718
591.427	37329	37329	31848	27652
591.491	37798	37798	31996	27683
591.555	37616	37616	32028	27896
591.619	37740	37740	31998	27823
591.683	37995	37995	32356	27736
591.746	37707	37707	32103	27087
591.81	37190	37190	31703	27114
591.874	36739	36739	31537	26907
591.938	36056	36056	31336	27052
592.002	35994	35994	31159	27072
592.066	36174	36174	31341	26829
592.129	35932	35932	31748	26612
592.193	35810	35810	31705	27129
592.257	36159	36159	32103	27420
592.321	36493	36493	32667	27915
592.385	36987	36987	33024	28296
592.449	37422	37422	33070	28495
592.512	37716	37716	32857	28114
592.576	38062	38062	33031	27819
592.64	38088	38088	32370	27609
592.704	37901	37901	32429	27693
592.768	37686	37686	31686	27511
592.832	37431	37431	31541	27315
592.896	36718	36718	31025	27272
592.96	36512	36512	31077	27162
593.023	36151	36151	31323	27193
593.087	36156	36156	31610	27049
593.151	35886	35886	31219	27250
593.215	35664	35664	31172	27019
593.279	36185	36185	31759	27228
593.343	36874	36874	32157	27323
593.407	36980	36980	32185	27619
593.471	36949	36949	32365	27948
593.535	37236	37236	32772	27898
593.598	37624	37624	33112	27845
593.662	37849	37849	32768	27786
593.726	38060	38060	32448	27619
593.79	37899	37899	31994	27272
593.854	37683	37683	31739	27252
593.918	37233	37233	31429	27457
593.982	36488	36488	31701	27655
594.046	35950	35950	31531	27740
594.11	36325	36325	31897	27820
594.174	36780	36780	31828	27943
594.238	37332	37332	32563	28365
594.302	37556	37556	34056	28808
594.366	38102	38102	35115	29427
594.43	38466	38466	35186	29709
594.494	39400	39400	34769	29868
594.558	39452	39452	34231	29526
594.622	39635	39635	33602	29079
594.685	39171	39171	33077	28551
594.749	38258	38258	32568	28246
594.813	37967	37967	32353	27835
594.877	37278	37278	32143	27684
594.941	36877	36877	31822	27578
595.005	36603	36603	31856	27625
595.069	36234	36234	31787	27674
595.133	35867	35867	32017	27568
595.197	35860	35860	32519	28074
595.261	36173	36173	32545	27965
595.325	36449	36449	33088	28227
595.389	37008	37008	33200	28267
595.453	37690	37690	33122	28581
595.517	37841	37841	33132	28460
595.581	37900	37900	32923	28531
595.645	37830	37830	32804	28357
595.709	37551	37551	32494	28023
595.773	37440	37440	32511	27955
595.837	37211	37211	32197	27795
595.902	37191	37191	32136	27751
595.966	36248	36248	32023	27450
596.03	36117	36117	31729	27392
596.094	35958	35958	31707	27297
596.158	36035	36035	31817	26898
596.222	35963	35963	31716	27108
596.286	36193	36193	31713	27292
596.35	36178	36178	32059	27603
596.414	36589	36589	32086	27652
596.478	36883	36883	32684	28091
596.542	37263	37263	32346	28301
596.606	37919	37919	32379	28327
596.67	37801	37801	32274	28023
596.734	38063	38063	31871	27810
596.798	38271	38271	31673	27694
596.862	37980	37980	31578	27472
596.927	37541	37541	31213	27262
596.991	36828	36828	31249	27082
597.055	36364	36364	31316	27135
597.119	36060	36060	31347	27119
597.183	35862	35862	31227	27020
597.247	36025	36025	31086	27265
597.311	36422	36422	31228	27431
597.375	36240	36240	31437	27648
597.439	37040	37040	31670	27785
597.503	37522	37522	32340	27529
597.568	38017	38017	32236	27797
597.632	38179	38179	32006	28156
597.696	38036	38036	31560	27972
597.76	37330	37330	31406	27692
597.824	37076	37076	31332	27227
597.888	36684	36684	31148	27233
597.952	36481	36481	31196	26999
598.017	36347	36347	30855	26759
598.081	36105	36105	31087	26780
598.145	35686	35686	31165	26669
598.209	35608	35608	30901	26565
598.273	35883	35883	31426	26821
598.337	35784	35784	31153	26842
598.402	36365	36365	31376	27305
598.466	36859	36859	31816	27273
598.53	37402	37402	32039	27562
598.594	37677	37677	32035	27572
598.658	37552	37552	31797	27450
598.722	37791	37791	31710	27229
598.787	37278	37278	31161	27007
598.851	37061	37061	30835	26926
598.915	36563	36563	30969	26927
598.979	36161	36161	31196	26460
599.043	36094	36094	30798	26704
599.108	35959	35959	31035	27053
599.172	36146	36146	31286	27114
599.236	36720	36720	31522	26899
599.3	37503	37503	31736	26945
599.364	38792	38792	31621	27508
599.429	40098	40098	31850	27747
599.493	41029	41029	31808	27843
599.557	40713	40713	32009	27907
599.621	39846	39846	32179	28027
599.686	39478	39478	32035	28096
599.75	39093	39093	32007	27525
599.814	38406	38406	31737	27474
599.878	37596	37596	31163	27295
599.943	37339	37339	30910	27045
600.007	36896	36896	30790	26840
600.071	36382	36382	30819	26862
600.135	36299	36299	31045	26823
600.2	36154	36154	31230	26746
600.264	36598	36598	31263	26983
600.328	37127	37127	31444	26933
600.392	38094	38094	31438	27164
600.457	38990	38990	31594	27145
600.521	39580	39580	31736	27428
600.585	39766	39766	32119	27333
600.65	39273	39273	32250	27503
600.714	38626	38626	32119	27423
600.778	38366	38366	32122	27353
600.842	38134	38134	31874	27424
600.907	37594	37594	31563	27176
600.971	37178	37178	31272	27218
601.035	36864	36864	31377	26984
601.1	36462	36462	31094	26629
601.164	36624	36624	31060	26899
601.228	36869	36869	31074	26982
601.293	37229	37229	31350	27090
601.357	37789	37789	31916	27416
601.421	38045	38045	32155	27868
601.486	38572	38572	32179	27966
601.55	38971	38971	31847	28255
601.614	39094	39094	32196	28203
601.679	38987	38987	32268	28598
601.743	39041	39041	32087	28498
601.807	38517	38517	31894	27950
601.872	37738	37738	31835	27728
601.936	37201	37201	31486	27696
602	36941	36941	31522	27706
602.065	36682	36682	31365	27811
602.129	36858	36858	31272	27667
602.194	36869	36869	31339	27745
602.258	37560	37560	31923	27798
602.322	37830	37830	32087	28009
602.387	37949	37949	32492	28363
602.451	38575	38575	32685	28471
602.515	38752	38752	33018	28623
602.58	39215	39215	33058	28713
602.644	39109	39109	32725	28597
602.709	39386	39386	32700	28308
602.773	39177	39177	32461	28123
602.837	38895	38895	32448	27802
602.902	38202	38202	32396	27820
602.966	37713	37713	32267	27792
603.031	37550	37550	31813	27780
603.095	37248	37248	31901	28145
603.16	37281	37281	32125	28275
603.224	37418	37418	32369	28167
603.288	37743	37743	32496	28278
603.353	38000	38000	32513	28190
603.417	38847	38847	33125	29063
603.482	39715	39715	33062	29243
603.546	40329	40329	32974	29617
603.611	40117	40117	32630	29809
603.675	40403	40403	32402	29892
603.739	40005	40005	32628	29852
603.804	39757	39757	32618	29836
603.868	39658	39658	32896	29862
603.933	39421	39421	33012	30174
603.997	39046	39046	33383	30707
604.062	39146	39146	34353	31372
604.126	40055	40055	35393	32408
604.191	41588	41588	36928	34230
604.255	43767	43767	38618	35948
604.32	46156	46156	39631	37669
604.384	48162	48162	39727	38535
604.449	49205	49205	39080	38525
604.513	49499	49499	38106	37777
604.578	48469	48469	37300	35973
604.642	46701	46701	36127	34258
604.707	44490	44490	35230	32993
604.771	43101	43101	34741	32130
604.836	41694	41694	34563	31348
604.9	41132	41132	33888	30979
604.965	40630	40630	33658	31000
605.029	40424	40424	33479	30911
605.094	40143	40143	33942	30721
605.158	40199	40199	34276	31228
605.223	40161	40161	34672	31865
605.287	41325	41325	35392	32342
605.352	42650	42650	35598	32426
605.416	44046	44046	35837	32665
605.481	44850	44850	35700	32872
605.546	45084	45084	35556	32252
605.61	44688	44688	35049	31264
605.675	44386	44386	34462	30932
605.739	43269	43269	33872	30352
605.804	41720	41720	33230	29919
605.868	40615	40615	32971	29367
605.933	39759	39759	32493	28755
605.998	38946	38946	32379	28946
606.062	38529	38529	32133	28634
606.127	38407	38407	32006	28615
606.191	38184	38184	32168	28826
606.256	38383	38383	32255	29140
606.32	39369	39369	32603	29263
606.385	40274	40274	33006	29629
606.45	40678	40678	33177	29796
606.514	41002	41002	33366	29805
606.579	41295	41295	33133	29354
606.643	40878	40878	33374	29181
606.708	40636	40636	33146	28992
606.773	40395	40395	32970	28677
606.837	39624	39624	32637	28397
606.902	38393	38393	32570	28140
606.967	37682	37682	31840	27987
607.031	36940	36940	31754	27898
607.096	36802	36802	31769	27706
607.16	36791	36791	31753	27663
607.225	36768	36768	31737	27683
607.29	37238	37238	31999	27402
607.354	37523	37523	31888	27902
607.419	38256	38256	32144	28094
607.484	39084	39084	32543	28803
607.548	39515	39515	32840	28762
607.613	40188	40188	32890	28780
607.678	40149	40149	32795	28500
607.742	39780	39780	32885	28050
607.807	39145	39145	32381	27804
607.872	38311	38311	32024	27751
607.936	37530	37530	31798	27482
608.001	36693	36693	31471	27162
608.066	36552	36552	31391	27050
608.13	36813	36813	31382	26934
608.195	37021	37021	31455	26819
608.26	37126	37126	31404	27161
608.324	37639	37639	31291	27532
608.389	37972	37972	31667	28048
608.454	38353	38353	31800	28217
608.519	38344	38344	32084	27962
608.583	38866	38866	32214	28224
608.648	39585	39585	32379	27866
608.713	39282	39282	32295	27865
608.777	38898	38898	32360	27884
608.842	38010	38010	32005	27400
608.907	37484	37484	31646	26820
608.972	36834	36834	31369	26849
609.036	36588	36588	31199	26997
609.101	36175	36175	31166	26766
609.166	36357	36357	31151	26685
609.231	36189	36189	31333	26508
609.295	36554	36554	31432	26831
609.36	36830	36830	31777	27146
609.425	37448	37448	31819	27385
609.49	38346	38346	32288	27508
609.554	38896	38896	32719	27893
609.619	39056	39056	32661	27943
609.684	39005	39005	32590	27953
609.749	39143	39143	32513	27666
609.813	39090	39090	32005	27523
609.878	38977	38977	31960	27254
609.943	38545	38545	32140	27424
610.008	38049	38049	32066	27432
610.073	37508	37508	31896	27503
610.137	37352	37352	32058	27632
610.202	37273	37273	32437	27951
610.267	37865	37865	32536	28424
610.332	38688	38688	32987	28644
610.397	39665	39665	33563	29029
610.461	40181	40181	34258	29290
610.526	40505	40505	34226	29178
610.591	39868	39868	34153	29200
610.656	39441	39441	33805	29287
610.721	38871	38871	33661	28907
610.786	38419	38419	33036	28509
610.85	37987	37987	32635	28149
610.915	38044	38044	32003	27656
610.98	38059	38059	32052	27546
611.045	37762	37762	31894	27862
611.11	37299	37299	31792	27880
611.175	37099	37099	31928	27926
611.239	37424	37424	31820	27953
611.304	37799	37799	32289	27901
611.369	38282	38282	32429	28135
611.434	38179	38179	32459	28075
611.499	38210	38210	32516	28062
611.564	38539	38539	32802	28279
611.629	38057	38057	32970	28590
611.694	38024	38024	32646	28234
611.758	37858	37858	32335	27753
611.823	37566	37566	31730	27599
611.888	37727	37727	31949	27604
611.953	37435	37435	31266	27268
612.018	36925	36925	31259	27487
612.083	36579	36579	31437	27410
612.148	36455	36455	31599	27348
612.213	36745	36745	31584	27361
612.278	36782	36782	32104	27505
612.342	36977	36977	32070	27726
612.407	37244	37244	32543	27997
612.472	38119	38119	32511	28112
612.537	38656	38656	32426	28333
612.602	38764	38764	32484	28985
612.667	38544	38544	32139	28709
612.732	38216	38216	31735	28517
612.797	38169	38169	31533	28257
612.862	38149	38149	31700	27873
612.927	37782	37782	31591	27328
612.992	37215	37215	31276	26932
613.057	36788	36788	31250	27103
613.122	36376	36376	31105	26961
613.187	36144	36144	31080	27070
613.252	35936	35936	31222	26987
613.317	36516	36516	31496	26931
613.382	36589	36589	31757	27072
613.446	36847	36847	31921	27432
613.511	36775	36775	32010	27486
613.576	36883	36883	32157	27773
613.641	37189	37189	32163	27802
613.706	37442	37442	32209	28048
613.771	37541	37541	32031	27484
613.836	37589	37589	31935	27634
613.901	37314	37314	31553	27293
613.966	36822	36822	31418	27164
614.031	36575	36575	31158	27038
614.096	36325	36325	31300	27041
614.161	36072	36072	31527	27137
614.226	36148	36148	31560	27312
614.291	36039	36039	31896	27530
614.356	36431	36431	32285	27741
614.421	36915	36915	32483	28010
614.486	37842	37842	33042	28609
614.552	38221	38221	33477	28962
614.617	38740	38740	33702	28996
614.682	38977	38977	33927	29218
614.747	39119	39119	34495	29264
614.812	38620	38620	34200	29240
614.877	38582	38582	33427	29213
614.942	38241	38241	33051	28531
615.007	37647	37647	32291	28021
615.072	36978	36978	31906	27823
615.137	36403	36403	31328	27457
615.202	36291	36291	31405	27336
615.267	35856	35856	31278	27450
615.332	36014	36014	31428	27144
615.397	36400	36400	32053	27270
615.462	36543	36543	32437	27427
615.527	37129	37129	32722	27818
615.592	37627	37627	32886	28286
615.658	38384	38384	33290	28563
615.723	38719	38719	33234	28617
615.788	38393	38393	33075	28519
615.853	38230	38230	32982	28276
615.918	37744	37744	32356	28395
615.983	37542	37542	32174	28163
616.048	37099	37099	31983	28303
616.113	37140	37140	31791	28394
616.178	36963	36963	32075	28491
616.243	36947	36947	32990	28937
616.309	37256	37256	33428	29134
616.374	37850	37850	33952	29381
616.439	38324	38324	34279	30072
616.504	38748	38748	33959	30330
616.569	38996	38996	33737	30104
616.634	38793	38793	33785	29898
616.699	38809	38809	33698	29370
616.765	38242	38242	33208	29184
616.83	37887	37887	33088	28662
616.895	37631	37631	32617	27985
616.96	37025	37025	32491	27690
617.025	36306	36306	31983	27480
617.09	35948	35948	31816	27367
617.155	35622	35622	31559	27257
617.221	35913	35913	31522	27388
617.286	36220	36220	31356	27565
617.351	36605	36605	31817	27464
617.416	36630	36630	31901	27542
617.481	36922	36922	32182	27864
617.547	37024	37024	32590	27860
617.612	37149	37149	32929	27695
617.677	37402	37402	33286	27585
617.742	37491	37491	32765	27566
617.807	37220	37220	32738	27475
617.873	37504	37504	32392	27679
617.938	37052	37052	31809	27384
618.003	36942	36942	31327	27185
618.068	36571	36571	31112	26948
618.133	36100	36100	31129	26919
618.199	35966	35966	31211	26831
618.264	36057	36057	31430	27048
618.329	35912	35912	31728	27312
618.394	36289	36289	31726	27652
618.459	36609	36609	31814	27736
618.525	36877	36877	32237	28084
618.59	36961	36961	31922	28115
618.655	37343	37343	32209	28082
618.72	37477	37477	32207	27755
618.786	37174	37174	31984	27769
618.851	36922	36922	31797	27413
618.916	36638	36638	31394	27019
618.981	36326	36326	31034	26863
619.047	35801	35801	30842	26606
619.112	35351	35351	31120	26712
619.177	35320	35320	30967	26530
619.243	35404	35404	31281	26719
619.308	35710	35710	31515	26839
619.373	36233	36233	31651	27267
619.438	36784	36784	31751	27356
619.504	37942	37942	31986	27833
619.569	38912	38912	32147	27942
619.634	39976	39976	32439	27991
619.7	41210	41210	32548	28175
619.765	41431	41431	32468	27832
619.83	41359	41359	32365	27835
619.896	40322	40322	32002	27619
619.961	38916	38916	31714	27264
620.026	37994	37994	31434	27001
620.091	37348	37348	31237	26770
620.157	37088	37088	31007	26835
620.222	36175	36175	30834	26850
620.287	36467	36467	30793	26972
620.353	36387	36387	31345	26763
620.418	36563	36563	31307	26806
620.483	37216	37216	31611	27189
620.549	37812	37812	31697	27360
620.614	38304	38304	31706	27572
620.68	39101	39101	31702	27688
620.745	39808	39808	31796	27469
620.81	39814	39814	31603	27294
620.876	39297	39297	31490	27133
620.941	38498	38498	31114	27311
621.006	37351	37351	30958	27105
621.072	36678	36678	31235	26974
621.137	35976	35976	31234	27041
621.202	35766	35766	30920	26847
621.268	35569	35569	31134	26999
621.333	35379	35379	31299	26740
621.399	35642	35642	31147	26604
621.464	35541	35541	31313	26882
621.529	36217	36217	31631	26989
621.595	36462	36462	31826	27306
621.66	36686	36686	31328	27552
621.726	37105	37105	31492	27410
621.791	37075	37075	31617	27486
621.856	37054	37054	31543	27143
621.922	36843	36843	31369	27009
621.987	36686	36686	31196	26678
622.053	36447	36447	31072	26628
622.118	36051	36051	31199	26460
622.184	35903	35903	31083	26526
622.249	35650	35650	30939	26384
622.314	35798	35798	31122	26470
622.38	35806	35806	30950	26622
622.445	36395	36395	31420	26946
622.511	36619	36619	31640	27293
622.576	36874	36874	31641	27389
622.642	37515	37515	31534	27315
622.707	37744	37744	31501	27231
622.773	38160	38160	31804	27042
622.838	38099	38099	31385	26992
622.904	37691	37691	31098	26890
622.969	37485	37485	30896	26783
623.034	36627	36627	30925	26608
623.1	36134	36134	30872	26759
623.165	35796	35796	30793	26529
623.231	35815	35815	31016	26655
623.296	35909	35909	30969	26958
623.362	35885	35885	31131	26930
623.427	35829	35829	31180	27045
623.493	36045	36045	31145	27062
623.558	36625	36625	31499	27153
623.624	36947	36947	31667	27285
623.689	37389	37389	31555	27202
623.755	37756	37756	31593	27140
623.82	37592	37592	31522	27134
623.886	37069	37069	31366	27031
623.951	36481	36481	31143	27034
624.017	36258	36258	31005	27034
624.083	35997	35997	30752	26827
624.148	35685	35685	30697	26663
624.214	35787	35787	30680	26553
624.279	35719	35719	30768	26634
624.345	35556	35556	30837	26997
624.41	35679	35679	30905	27119
624.476	36045	36045	31350	27199
624.541	36687	36687	31573	27464
624.607	36756	36756	31940	27644
624.672	36978	36978	32027	27676
624.738	37346	37346	31904	27948
624.804	36863	36863	31676	27746
624.869	36823	36823	31456	27318
624.935	36623	36623	31114	27001
625	36392	36392	31047	26892
625.066	36063	36063	31288	26751
625.132	35788	35788	31385	26970
625.197	35561	35561	30937	27077
625.263	35593	35593	31077	26926
625.328	35815	35815	31196	26794
625.394	36048	36048	31406	27342
625.459	36149	36149	31703	27328
625.525	36438	36438	31770	27438
625.591	36789	36789	31932	27662
625.656	37251	37251	31898	27902
625.722	37478	37478	31807	27785
625.788	37423	37423	31797	27585
625.853	37104	37104	31742	27240
625.919	36470	36470	31538	27199
625.984	36015	36015	31207	27136
626.05	35962	35962	31099	27046
626.116	35773	35773	31158	27197
626.181	35921	35921	31426	27182
626.247	36259	36259	32013	27162
626.313	36655	36655	32176	27772
626.378	36822	36822	32391	27465
626.444	37114	37114	32471	27774
626.51	37513	37513	32906	27848
626.575	37624	37624	32689	28086
626.641	37636	37636	32596	28299
626.707	37722	37722	32348	28464
626.772	37412	37412	32074	28173
626.838	37602	37602	31973	27868
626.904	37721	37721	31902	27373
626.969	37605	37605	31668	26995
627.035	37001	37001	31524	26787
627.101	36784	36784	31344	26740
627.166	36203	36203	30984	27062
627.232	36076	36076	30698	26874
627.298	36278	36278	30924	26991
627.363	36299	36299	31223	27370
627.429	36564	36564	31604	27659
627.495	36772	36772	31524	27745
627.561	37312	37312	31598	27664
627.626	37562	37562	31643	27902
627.692	37485	37485	32015	27596
627.758	37186	37186	31686	27197
627.823	37724	37724	31268	27219
627.889	37301	37301	31118	26939
627.955	37244	37244	31080	26628
628.021	36585	36585	30980	26568
628.086	36046	36046	30907	26556
628.152	35623	35623	30980	26613
628.218	35321	35321	30898	26477
628.284	35513	35513	31437	26712
628.349	35580	35580	31318	26845
628.415	35736	35736	31300	27014
628.481	36358	36358	31173	27380
628.547	36603	36603	31539	27675
628.612	36729	36729	31852	27587
628.678	37026	37026	32027	27686
628.744	37021	37021	32121	27762
628.81	37063	37063	32026	27422
628.876	36867	36867	31820	27089
628.941	36874	36874	31304	27079
629.007	36360	36360	31105	26940
629.073	36136	36136	31342	26764
629.139	35918	35918	31177	26807
629.205	35439	35439	30954	26894
629.27	35515	35515	30928	27062
629.336	35240	35240	31201	26908
629.402	35927	35927	30910	26771
629.468	36362	36362	31179	26872
629.534	36553	36553	31666	27267
629.599	36590	36590	32062	27106
629.665	36793	36793	32047	27481
629.731	36935	36935	32085	27594
629.797	36717	36717	31750	27611
629.863	36582	36582	31938	27221
629.929	36504	36504	31436	26981
629.994	36494	36494	31082	26800
630.06	36131	36131	31054	26662
630.126	36041	36041	30835	26583
630.192	35591	35591	30913	26479
630.258	35412	35412	31159	26569
630.324	35564	35564	31027	26671
630.39	35627	35627	31530	26965
630.455	36010	36010	31652	26875
630.521	36081	36081	31960	27254
630.587	36308	36308	31942	27715
630.653	36654	36654	32168	27762
630.719	36995	36995	31947	28030
630.785	37256	37256	31699	27805
630.851	37098	37098	31598	28101
630.917	36940	36940	31768	27836
630.982	36470	36470	31507	27450
631.048	36437	36437	31099	27224
631.114	35873	35873	30952	26829
631.18	35885	35885	31017	26638
631.246	35515	35515	31115	26721
631.312	35431	35431	31289	26620
631.378	35680	35680	31384	26753
631.444	36205	36205	31473	26784
631.51	36685	36685	31703	27089
631.576	37511	37511	31612	27202
631.642	37528	37528	31853	27240
631.707	37491	37491	31892	27160
631.773	37897	37897	31615	27004
631.839	37899	37899	31556	27343
631.905	37252	37252	31275	27266
631.971	36732	36732	31133	27182
632.037	36428	36428	31158	27225
632.103	36254	36254	31368	27374
632.169	36225	36225	31650	27555
632.235	37130	37130	32255	27875
632.301	38413	38413	32929	28593
632.367	39488	39488	33835	29089
632.433	41033	41033	34691	29653
632.499	41598	41598	34887	30113
632.565	41604	41604	34861	29966
632.631	41471	41471	34098	29542
632.697	40606	40606	33374	28503
632.763	39934	39934	32606	27812
632.829	38984	38984	32137	27467
632.895	38335	38335	31644	27369
632.961	37376	37376	31284	27188
633.027	37141	37141	31065	27152
633.093	36753	36753	31138	27130
633.159	36561	36561	31421	26931
633.225	36690	36690	31545	27146
633.291	37497	37497	31657	27361
633.357	37673	37673	32121	27621
633.423	38012	38012	32488	28036
633.489	38704	38704	32629	28359
633.555	39271	39271	33053	28671
633.621	39663	39663	33227	28322
633.687	39258	39258	32526	28291
633.753	38741	38741	32416	28191
633.819	38433	38433	32232	27990
633.885	38194	38194	31974	27770
633.951	37802	37802	31722	27425
634.017	37238	37238	31457	27285
634.083	36837	36837	31284	27119
634.149	36475	36475	31015	27501
634.215	36431	36431	31130	27561
634.281	36066	36066	30966	27314
634.347	36335	36335	31323	27575
634.414	36375	36375	31408	27699
634.48	36840	36840	31759	27905
634.546	37829	37829	32142	27746
634.612	37765	37765	32233	27786
634.678	37879	37879	32098	27642
634.744	37732	37732	31971	27467
634.81	37803	37803	31929	27197
634.876	37417	37417	31579	27455
634.942	36897	36897	31267	27157
635.008	36461	36461	31099	26983
635.074	36385	36385	30778	26931
635.141	35984	35984	30787	27000
635.207	35770	35770	31069	26812
635.273	35631	35631	31226	26868
635.339	36084	36084	31285	27132
635.405	36020	36020	31240	26967
635.471	36470	36470	31495	27072
635.537	36992	36992	31764	27196
635.603	37684	37684	31385	27369
635.67	37666	37666	31521	27149
635.736	37404	37404	31680	27384
635.802	36833	36833	31659	27184
635.868	36858	36858	31407	27368
635.934	36563	36563	31564	27329
636	36325	36325	31295	27133
636.066	36127	36127	31066	26993
636.133	36014	36014	30863	26792
636.199	35673	35673	31036	26846
636.265	35807	35807	31188	26239
636.331	35833	35833	31102	26534
636.397	36282	36282	31418	27016
636.463	36621	36621	31229	27273
636.53	37188	37188	31547	27102
636.596	37268	37268	31803	27172
636.662	37511	37511	31712	27828
636.728	37313	37313	31636	27962
636.794	37684	37684	31463	27519
636.861	37371	37371	31364	27476
636.927	37199	37199	31057	27192
636.993	36881	36881	30974	27247
637.059	36951	36951	31143	27549
637.125	36612	36612	31198	27208
637.192	36189	36189	31261	27202
637.258	35954	35954	31172	27050
637.324	35981	35981	31114	27096
637.39	36149	36149	31162	27052
637.457	36260	36260	31367	27292
637.523	36591	36591	31583	27588
637.589	37216	37216	32223	27670
637.655	37807	37807	32246	27876
637.721	38095	38095	32181	28179
637.788	38393	38393	32063	28264
637.854	38431	38431	31917	27959
637.92	38601	38601	31862	28099
637.986	38701	38701	31995	28427
638.053	38988	38988	32383	28868
638.119	38743	38743	33076	29261
638.185	39865	39865	34608	30315
638.252	41724	41724	36628	32389
638.318	44325	44325	39118	35116
638.384	48289	48289	41481	38937
638.45	52653	52653	43897	43269
638.517	55798	55798	45290	46186
638.583	57441	57441	44271	46722
638.649	55644	55644	41756	43577
638.716	51728	51728	39181	39302
638.782	48158	48158	36780	35557
638.848	44917	44917	35346	32927
638.914	42459	42459	34019	31219
638.981	41068	41068	33318	30424
639.047	40382	40382	33276	29564
639.113	40133	40133	33319	29158
639.18	40084	40084	33238	29521
639.246	39979	39979	33726	30540
639.312	40702	40702	34234	31587
639.379	41805	41805	35104	32406
639.445	43185	43185	35751	33499
639.511	44029	44029	36022	34434
639.578	44539	44539	36277	35095
639.644	44421	44421	35528	34355
639.71	43364	43364	34555	32974
639.777	41751	41751	33660	31146
639.843	40499	40499	33284	30153
639.909	39601	39601	32692	29381
639.976	38951	38951	32243	28844
640.042	38456	38456	32210	28560
640.108	37939	37939	31985	28238
640.175	37187	37187	32135	28240
640.241	37544	37544	32027	28298
640.308	37538	37538	32265	28383
640.374	37730	37730	32276	28484
640.44	37921	37921	32546	28639
640.507	38438	38438	32594	28896
640.573	38850	38850	32579	28862
640.64	38861	38861	32184	28969
640.706	38854	38854	32241	28785
640.772	38351	38351	31770	28469
640.839	38109	38109	31814	28610
640.905	37928	37928	31968	28246
640.972	37527	37527	31732	28148
641.038	37247	37247	31582	27662
641.104	36498	36498	31320	27554
641.171	36222	36222	31163	27637
641.237	36141	36141	31531	27363
641.304	36278	36278	31488	27424
641.37	36590	36590	31500	27549
641.437	36806	36806	31611	27715
641.503	36966	36966	32048	27929
641.569	37459	37459	32488	28524
641.636	38032	38032	32522	28741
641.702	38208	38208	32758	28958
641.769	38340	38340	32872	28932
641.835	38591	38591	32596	28555
641.902	38355	38355	32707	28328
641.968	37595	37595	32083	27796
642.035	37008	37008	31527	27738
642.101	36483	36483	31123	27484
642.168	36437	36437	30906	27511
642.234	36322	36322	30805	27339
642.301	36250	36250	30794	27272
642.367	36293	36293	30895	27360
642.433	36060	36060	31105	27589
642.5	36482	36482	31721	27531
642.566	36587	36587	31625	27652
642.633	36846	36846	31778	27771
642.699	37506	37506	31976	27911
642.766	37660	37660	32054	27889
642.832	38209	38209	31923	27894
642.899	37763	37763	31968	27801
642.966	37514	37514	31649	27848
643.032	37180	37180	31176	27360
643.099	36704	36704	30807	27131
643.165	36182	36182	30798	26831
643.232	35918	35918	30834	26741
643.298	35869	35869	30877	26972
643.365	35991	35991	31062	26910
643.431	35742	35742	31177	26861
643.498	36409	36409	31430	26752
643.564	36065	36065	31723	26692
643.631	36217	36217	31709	26939
643.697	36383	36383	31780	27374
643.764	37022	37022	31637	27636
643.831	37137	37137	31643	27585
643.897	36699	36699	31830	27293
643.964	36695	36695	31920	27413
644.03	36350	36350	31753	26941
644.097	36303	36303	31663	26610
644.163	35880	35880	31158	26483
644.23	35754	35754	30999	26671
644.297	35631	35631	31160	26492
644.363	35795	35795	31296	26945
644.43	35642	35642	31701	26988
644.496	35575	35575	31755	27440
644.563	36073	36073	32344	27634
644.629	36209	36209	33309	27950
644.696	36560	36560	34112	28780
644.763	36490	36490	34291	29833
644.829	36690	36690	34951	30746
644.896	36586	36586	35146	31136
644.963	36927	36927	35143	30438
645.029	36706	36706	34531	29433
645.096	36365	36365	33283	28532
645.162	36101	36101	32314	27845
645.229	35735	35735	31434	27526
645.296	35694	35694	31182	27243
645.362	35489	35489	31366	27254
645.429	35379	35379	31509	27326
645.496	35414	35414	31864	27790
645.562	35873	35873	32039	28024
645.629	36285	36285	32203	28114
645.696	36820	36820	32183	28392
645.762	36907	36907	32411	28407
645.829	37136	37136	32782	28816
645.896	37331	37331	33101	28840
645.962	37019	37019	33072	28666
646.029	36639	36639	32386	28154
646.096	36402	36402	31911	27667
646.162	36147	36147	31563	27066
646.229	35914	35914	31138	26897
646.296	35725	35725	31072	26849
646.362	35922	35922	31346	26798
646.429	35865	35865	31518	26651
646.496	35887	35887	31571	27255
646.562	36020	36020	31752	27243
646.629	36070	36070	31836	27238
646.696	36457	36457	32321	27829
646.763	36730	36730	32186	28204
646.829	36973	36973	32007	28047
646.896	36782	36782	31796	27923
646.963	35999	35999	31739	27856
647.029	35954	35954	31689	27536
647.096	35600	35600	31325	27433
647.163	35606	35606	31087	27356
647.23	35467	35467	30949	27202
647.296	35753	35753	31097	26983
647.363	35940	35940	31380	26998
647.43	35930	35930	31451	27136
647.497	36694	36694	31692	27352
647.563	37238	37238	31358	27685
647.63	38300	38300	31523	27847
647.697	38630	38630	31307	28099
647.764	38985	38985	31473	27909
647.83	38892	38892	31631	27976
647.897	38180	38180	32056	27840
647.964	37641	37641	31875	27558
648.031	37346	37346	31909	27146
648.097	36520	36520	31823	26994
648.164	36191	36191	31777	27124
648.231	36422	36422	31833	27503
648.298	36764	36764	32245	28620
648.365	37702	37702	33028	29744
648.431	38979	38979	33846	30614
648.498	40014	40014	34249	31251
648.565	40197	40197	33974	31171
648.632	40586	40586	33922	30472
648.699	40150	40150	33339	29632
648.765	39939	39939	32804	28820
648.832	39266	39266	32351	28311
648.899	38553	38553	31953	28026
648.966	37970	37970	31688	27593
649.033	37616	37616	31258	27516
649.1	37005	37005	31149	27320
649.166	37185	37185	31113	27385
649.233	37152	37152	31258	27315
649.3	37456	37456	31949	27518
649.367	37982	37982	32512	27669
649.434	38992	38992	33175	28420
649.501	39279	39279	33507	29205
649.567	40114	40114	33644	29595
649.634	41520	41520	33808	29411
649.701	42366	42366	33850	29201
649.768	41761	41761	33923	28736
649.835	41048	41048	33254	28391
649.902	39868	39868	32623	27931
649.969	38577	38577	32467	27908
650.036	37886	37886	31996	27445
650.102	36985	36985	31564	27144
650.169	36731	36731	31051	27055
650.236	36653	36653	31377	27195
650.303	36667	36667	31519	27121
650.37	36822	36822	31873	27326
650.437	37609	37609	32260	27550
650.504	37886	37886	32504	27846
650.571	38565	38565	32837	27882
650.638	39227	39227	32963	28276
650.705	39306	39306	32676	28240
650.771	39585	39585	32475	28020
650.838	39352	39352	32316	27636
650.905	39241	39241	32349	27553
650.972	38724	38724	31825	27210
651.039	38281	38281	31738	27191
651.106	37535	37535	31633	27321
651.173	37199	37199	31401	26878
651.24	36611	36611	31387	26921
651.307	37192	37192	31212	27405
651.374	37543	37543	31356	27325
651.441	37809	37809	31649	27796
651.508	38364	38364	32280	28235
651.575	39809	39809	32821	28414
651.642	40973	40973	33061	28711
651.709	41813	41813	33340	29008
651.776	42003	42003	33336	29076
651.843	41542	41542	33101	28547
651.91	40595	40595	32762	27868
651.977	39376	39376	32234	27556
652.044	38553	38553	32165	27294
652.111	37972	37972	31738	27155
652.178	37526	37526	31327	27036
652.245	36695	36695	31227	26934
652.312	37214	37214	31177	26744
652.379	37335	37335	31423	26910
652.446	38110	38110	31727	26932
652.513	38390	38390	32269	27449
652.58	38939	38939	32514	28058
652.647	38528	38528	32525	28543
652.714	38703	38703	32907	28316
652.781	38167	38167	32606	28432
652.848	38279	38279	32389	28304
652.915	38178	38178	31898	27950
652.982	37994	37994	31578	27602
653.049	37593	37593	31392	27201
653.116	37301	37301	31267	26886
653.183	37011	37011	31147	26910
653.25	36865	36865	31417	26756
653.317	37126	37126	31306	27251
653.384	37068	37068	31366	27390
653.451	37089	37089	31193	27607
653.518	37555	37555	31243	27857
653.585	38193	38193	31844	28054
653.652	38678	38678	32258	28161
653.719	39338	39338	32826	28327
653.786	39392	39392	32700	28373
653.853	39204	39204	32687	28492
653.92	39058	39058	32002	28249
653.988	38658	38658	31953	28083
654.055	37965	37965	32007	28358
654.122	37999	37999	32153	28999
654.189	38568	38568	32504	29977
654.256	39104	39104	32969	31077
654.323	40330	40330	33151	32036
654.39	42359	42359	33823	33665
654.457	44494	44494	34483	35509
654.524	46655	46655	35376	36771
654.591	47271	47271	36064	37098
654.659	47025	47025	35844	36047
654.726	45522	45522	34845	34277
654.793	43053	43053	34049	32698
654.86	41649	41649	33730	31660
654.927	40475	40475	33319	30708
654.994	39563	39563	32948	29772
655.061	39224	39224	32516	29520
655.128	38166	38166	32442	29367
655.196	37941	37941	32399	29025
655.263	37870	37870	32217	29041
655.33	38075	38075	32607	29256
655.397	38675	38675	32543	30057
655.464	39339	39339	32706	31033
655.531	40457	40457	33165	31812
655.599	41040	41040	33624	31701
655.666	40862	40862	33843	31468
655.733	40391	40391	33739	30643
655.8	39984	39984	33222	30154
655.867	39463	39463	32798	29526
655.934	38924	38924	32189	28683
656.002	38402	38402	32128	28230
656.069	37877	37877	31828	27754
656.136	37704	37704	31741	27828
656.203	37143	37143	31697	28057
656.27	37259	37259	31640	28254
656.338	37592	37592	31812	28522
656.405	37408	37408	31927	28759
656.472	37694	37694	31984	28935
656.539	38035	38035	32053	28817
656.606	38390	38390	31818	29228
656.674	38497	38497	32090	29125
656.741	37958	37958	32151	28682
656.808	38037	38037	32068	28281
656.875	37747	37747	32227	28089
656.943	37731	37731	32193	27830
657.01	37839	37839	32139	27709
657.077	37084	37084	31849	27714
657.144	36715	36715	31403	27358
657.212	36294	36294	31149	27307
657.279	35915	35915	30947	27310
657.346	35834	35834	30916	27509
657.413	35880	35880	31209	27315
657.481	36408	36408	31168	27662
657.548	36462	36462	31445	27448
657.615	36752	36752	32194	27812
657.682	37456	37456	32157	27869
657.75	37692	37692	32177	27524
657.817	37461	37461	31933	27430
657.884	37640	37640	31814	27514
657.951	37454	37454	31669	27342
658.019	36815	36815	31455	27414
658.086	36851	36851	31060	26956
658.153	36416	36416	31132	27186
658.221	36318	36318	31147	26983
658.288	36181	36181	30951	27091
658.355	36146	36146	31098	27285
658.423	36020	36020	31297	27272
658.49	35985	35985	31520	27471
658.557	36099	36099	31751	27571
658.625	36456	36456	31802	27552
658.692	36381	36381	31797	27422
658.759	36724	36724	31718	27476
658.827	36641	36641	31588	27615
658.894	36423	36423	31364	27306
658.961	36063	36063	31418	27443
659.029	36064	36064	31412	27055
659.096	35934	35934	31237	27074
659.163	36185	36185	31047	27092
659.231	36175	36175	30890	26779
659.298	35578	35578	30877	26783
659.365	35786	35786	31147	26777
659.433	35860	35860	31419	27491
659.5	36202	36202	31998	28221
659.567	36294	36294	32811	28786
659.635	36698	36698	34172	29344
659.702	37189	37189	35239	30351
659.769	38580	38580	36256	30953
659.837	39621	39621	37567	32392
659.904	40614	40614	38988	33138
659.972	41114	41114	39307	33328
660.039	41051	41051	38808	32456
660.106	40660	40660	37043	31535
660.174	39136	39136	35133	30109
660.241	37641	37641	33255	28960
660.309	37036	37036	32701	28063
660.376	36583	36583	32775	28035
660.443	36108	36108	32756	28085
660.511	36154	36154	33016	28325
660.578	36164	36164	33256	28608
660.646	36282	36282	33698	29450
660.713	36452	36452	34286	30495
660.781	37167	37167	35026	31769
660.848	37743	37743	35539	32032
660.915	37945	37945	36111	32595
660.983	38346	38346	35932	32561
661.05	38236	38236	35389	31941
661.118	37917	37917	34076	30587
661.185	37579	37579	32963	29336
661.253	37082	37082	32371	28567
661.32	36324	36324	31743	28017
661.388	35822	35822	31595	27721
661.455	35783	35783	31565	27572
661.523	36007	36007	31830	27366
661.59	36405	36405	32037	27999
661.657	36655	36655	32373	28079
661.725	36475	36475	32767	28428
661.792	36602	36602	33034	28594
661.86	37237	37237	33328	28719
661.927	37494	37494	33563	29004
661.995	37768	37768	33535	28967
662.062	37876	37876	33430	28923
662.13	37810	37810	32958	28662
662.197	37228	37228	32469	28196
662.265	36730	36730	31873	27843
662.332	36217	36217	31624	27633
662.4	36176	36176	31482	27790
662.467	35810	35810	31459	27725
662.535	36309	36309	31560	27889
662.602	36408	36408	31279	27792
662.67	36542	36542	31764	27713
662.738	36087	36087	31985	27745
662.805	35979	35979	31724	27859
662.873	36597	36597	31836	27764
662.94	36933	36933	31668	27771
663.008	36918	36918	31535	27709
663.075	36667	36667	31518	27815
663.143	36527	36527	31220	27486
663.21	36211	36211	31523	27232
663.278	36154	36154	31211	26966
663.345	36009	36009	31341	26952
663.413	35603	35603	31362	26908
663.481	35775	35775	31306	26952
663.548	35834	35834	31443	27050
663.616	35837	35837	31485	27448
663.683	36063	36063	31388	27486
663.751	36216	36216	31405	27650
663.818	36482	36482	31459	27508
663.886	36702	36702	31358	27504
663.954	36706	36706	31360	27376
664.021	36346	36346	31415	27151
664.089	36365	36365	31010	26920
664.156	36348	36348	31099	27034
664.224	35984	35984	31044	27097
664.292	35856	35856	31154	26966
664.359	35692	35692	31177	27095
664.427	36132	36132	31605	27247
664.495	36476	36476	31774	27744
664.562	36330	36330	32154	28012
664.63	36532	36532	32120	27843
664.697	36801	36801	31838	27867
664.765	37002	37002	31772	27697
664.833	37196	37196	31501	27211
664.9	37164	37164	31410	26980
664.968	36876	36876	31251	26932
665.036	36716	36716	31156	26814
665.103	36180	36180	31100	26817
665.171	36066	36066	30811	26610
665.239	35932	35932	30834	26626
665.306	35766	35766	31001	26715
665.374	35708	35708	30915	26853
665.442	35691	35691	30906	26742
665.509	36100	36100	31295	26867
665.577	36237	36237	31536	27367
665.645	36323	36323	31546	27264
665.712	36767	36767	31318	27192
665.78	36726	36726	31531	27153
665.848	36588	36588	31649	26998
665.915	36680	36680	31429	27018
665.983	36227	36227	31216	27006
666.051	36161	36161	31525	26841
666.118	35905	35905	31036	26672
666.186	35772	35772	30714	26720
666.254	35707	35707	30270	26396
666.322	35679	35679	30695	26457
666.389	35656	35656	30811	26326
666.457	35595	35595	30826	26500
666.525	35739	35739	30959	26636
666.592	35808	35808	31074	26834
666.66	36009	36009	31089	27206
666.728	36149	36149	31278	27364
666.796	36494	36494	31165	27765
666.863	36757	36757	30859	27484
666.931	36462	36462	31092	27211
666.999	36398	36398	30970	27160
667.067	36015	36015	30840	27090
667.134	35815	35815	30711	27197
667.202	35596	35596	30985	26996
667.27	35737	35737	30785	26989
667.338	35804	35804	30700	26875
667.405	35569	35569	30699	26479
667.473	35595	35595	30936	26812
667.541	35785	35785	31300	26976
667.609	35961	35961	31280	27167
667.676	36496	36496	31426	27493
667.744	36875	36875	31527	27456
667.812	36792	36792	31376	27302
667.88	37048	37048	31058	27216
667.948	36850	36850	31346	27200
668.015	36855	36855	31259	27088
668.083	36643	36643	31172	27160
668.151	36358	36358	31181	26869
668.219	36056	36056	31160	26810
668.287	35558	35558	30974	26415
668.354	35636	35636	31005	26524
668.422	35633	35633	30964	26483
668.49	35976	35976	30989	26836
668.558	36281	36281	30905	26841
668.626	36861	36861	31125	27031
668.694	36703	36703	31056	27147
668.761	36671	36671	31589	27015
668.829	36695	36695	31381	27163
668.897	36675	36675	31575	27073
668.965	36859	36859	31392	27395
669.033	36749	36749	31335	27151
669.101	36433	36433	31141	26635
669.169	36199	36199	30771	26534
669.236	35883	35883	30853	26446
669.304	35570	35570	30685	26343
669.372	35625	35625	30527	26805
669.44	35675	35675	30915	26618
669.508	35912	35912	30974	26995
669.576	36013	36013	31086	27135
669.644	36813	36813	31475	27364
669.712	37087	37087	31333	27617
669.779	36909	36909	31272	27759
669.847	36676	36676	31336	27836
669.915	36766	36766	31715	28104
669.983	36544	36544	31469	27707
670.051	36479	36479	31495	27708
670.119	36211	36211	31342	27455
670.187	35952	35952	31177	27169
670.255	36051	36051	31028	27307
670.323	36238	36238	31050	27439
670.391	36263	36263	31374	27343
670.458	36825	36825	31606	27860
670.526	37287	37287	31807	28230
670.594	37821	37821	32090	28381
670.662	38161	38161	31902	28413
670.73	37944	37944	31911	28727
670.798	37654	37654	31695	28579
670.866	37655	37655	31533	28726
670.934	37502	37502	31218	28383
671.002	37256	37256	31287	28083
671.07	36915	36915	31377	27604
671.138	36753	36753	31146	27212
671.206	36489	36489	31217	27140
671.274	36302	36302	31076	26938
671.342	36265	36265	31071	27143
671.41	36215	36215	31442	27452
671.478	36144	36144	31404	27988
671.546	36780	36780	31559	28145
671.614	37349	37349	31767	28180
671.682	37688	37688	31981	28432
671.75	37822	37822	32125	28216
671.818	37775	37775	32098	27910
671.886	37448	37448	31910	27739
671.954	37409	37409	31682	27544
672.022	37301	37301	31589	27153
672.09	36929	36929	31321	27142
672.158	36834	36834	30915	26838
672.226	36774	36774	30783	26828
672.294	36535	36535	31008	26857
672.362	36338	36338	30946	26873
672.43	36278	36278	30991	27090
672.498	36256	36256	31379	27188
672.566	36186	36186	31368	27264
672.634	36255	36255	31487	27235
672.702	36709	36709	31737	27500
672.77	36567	36567	31857	27593
672.838	36755	36755	32167	27474
672.906	36772	36772	31802	27498
672.974	36705	36705	31191	27572
673.042	36577	36577	31236	27393
673.11	36172	36172	30867	27136
673.178	35737	35737	30673	27091
673.246	35632	35632	30698	26863
673.314	35711	35711	30679	27265
673.382	35605	35605	31104	27052
673.45	35854	35854	31173	27069
673.518	36037	36037	31158	27267
673.587	36195	36195	31191	27197
673.655	36403	36403	31570	27368
673.723	36159	36159	31482	27327
673.791	36041	36041	31187	27424
673.859	36649	36649	31053	27367
673.927	36940	36940	31430	27114
673.995	36596	36596	31677	27405
674.063	36566	36566	31301	27135
674.131	36544	36544	31147	27002
674.199	35871	35871	30697	27040
674.268	35435	35435	30713	26776
674.336	35429	35429	30771	26851
674.404	35530	35530	30956	26789
674.472	35782	35782	30980	26806
674.54	36136	36136	31274	26806
674.608	36247	36247	31288	27142
674.676	36542	36542	31907	27318
674.744	36953	36953	31897	27575
674.813	37258	37258	31647	27756
674.881	37033	37033	31529	28043
674.949	36774	36774	31336	27391
675.017	36658	36658	31441	27491
675.085	36376	36376	31176	27114
675.153	36474	36474	30785	26996
675.222	36236	36236	30874	26700
675.29	36496	36496	31009	26497
675.358	35864	35864	31075	26852
675.426	35762	35762	31001	26975
675.494	35864	35864	30980	27060
675.562	36360	36360	31136	27036
675.631	36434	36434	31116	27136
675.699	36809	36809	31185	27214
675.767	36725	36725	31521	27316
675.835	36688	36688	31762	27325
675.903	36811	36811	31932	27314
675.972	36540	36540	31741	27439
676.04	36171	36171	31485	27444
676.108	36448	36448	31095	27196
676.176	35975	35975	30920	27060
676.244	35682	35682	30981	26632
676.313	35570	35570	30914	26543
676.381	35228	35228	31050	26488
676.449	35617	35617	31275	26832
676.517	36423	36423	31510	27355
676.586	37037	37037	31645	27684
676.654	37074	37074	31682	27873
676.722	37056	37056	31550	27778
676.79	37169	37169	31523	28142
676.858	37371	37371	31349	28350
676.927	37514	37514	31396	27848
676.995	37068	37068	31107	27577
677.063	36793	36793	30744	27230
677.131	36619	36619	31099	26983
677.2	36432	36432	31082	27119
677.268	36190	36190	31099	26958
677.336	36291	36291	30948	27101
677.405	36252	36252	31175	26860
677.473	36131	36131	31478	26887
677.541	36188	36188	31469	26738
677.609	36921	36921	31446	26989
677.678	37582	37582	31465	27385
677.746	37777	37777	31325	27357
677.814	37915	37915	31877	27472
677.883	38185	38185	31691	27607
677.951	38129	38129	31788	27539
678.019	37738	37738	31292	27170
678.087	37156	37156	31129	27316
678.156	36919	36919	31356	27337
678.224	36658	36658	31439	27036
678.292	36430	36430	31302	26942
678.361	36329	36329	31017	26945
678.429	36150	36150	31409	26594
678.497	36316	36316	31443	26731
678.566	36535	36535	31596	27038
678.634	37007	37007	31696	27399
678.702	37443	37443	31628	27375
678.771	37279	37279	31890	27393
678.839	37470	37470	31663	27321
678.907	37286	37286	31628	27337
678.976	37054	37054	31437	26986
679.044	36771	36771	31296	26839
679.112	36606	36606	31122	26623
679.181	36494	36494	31099	26211
679.249	36173	36173	30860	26611
679.318	36287	36287	30979	26620
679.386	36232	36232	30946	26714
679.454	36371	36371	30926	26698
679.523	36449	36449	30815	26518
679.591	36416	36416	30909	26530
679.659	36568	36568	31400	27161
679.728	36844	36844	31580	27193
679.796	37373	37373	31867	27329
679.865	37454	37454	31863	27362
679.933	37203	37203	31539	27600
680.001	36890	36890	31401	27561
680.07	36360	36360	31337	27456
680.138	36069	36069	31005	27082
680.207	35773	35773	30669	27077
680.275	35777	35777	30673	26893
680.344	35738	35738	30668	27046
680.412	35600	35600	30983	27117
680.48	35788	35788	30906	27050
680.549	35969	35969	31033	26850
680.617	36453	36453	31145	27003
680.686	37077	37077	31104	27060
680.754	37270	37270	31353	27212
680.823	36886	36886	31610	27073
680.891	36613	36613	31465	27209
680.959	36485	36485	31291	27078
681.028	36376	36376	31245	26989
681.096	36550	36550	31180	27091
681.165	36588	36588	30994	26922
681.233	36324	36324	30822	26472
681.302	35887	35887	30706	26421
681.37	35821	35821	30710	26542
681.439	35992	35992	30753	26747
681.507	35941	35941	30767	26396
681.576	36101	36101	31001	26799
681.644	36093	36093	31114	26931
681.713	36107	36107	30983	27143
681.781	36494	36494	31260	27350
681.85	37031	37031	31629	27664
681.918	36805	36805	31816	27665
681.987	36607	36607	31679	27469
682.055	36885	36885	31248	27330
682.124	36149	36149	31080	26905
682.192	36130	36130	30906	26609
682.261	35573	35573	30823	26434
682.329	35459	35459	30753	26255
682.398	35466	35466	30590	26544
682.466	35285	35285	31017	26182
682.535	35273	35273	31172	26268
682.603	35397	35397	31301	26747
682.672	35524	35524	31222	27249
682.74	35568	35568	31488	26976
682.809	36092	36092	31549	27120
682.878	36179	36179	31965	27247
682.946	36081	36081	31812	27276
683.015	36255	36255	31623	27481
683.083	36144	36144	31156	27471
683.152	35908	35908	31438	27175
683.22	36072	36072	31091	26903
683.289	35736	35736	30912	26571
683.357	35491	35491	30859	26336
683.426	35181	35181	30557	26302
683.495	35151	35151	30685	26547
683.563	35092	35092	30477	26696
683.632	34952	34952	30892	26567
683.7	35300	35300	31037	26970
683.769	35725	35725	31011	27151
683.838	36126	36126	30913	27330
683.906	36117	36117	31138	27390
683.975	36040	36040	31439	27387
684.043	36049	36049	31300	27377
684.112	36535	36535	31282	26974
684.181	36372	36372	31128	26720
684.249	36023	36023	31093	26435
684.318	35692	35692	30841	26382
684.386	35222	35222	30886	26421
684.455	35040	35040	30894	26526
684.524	35504	35504	31058	26667
684.592	35458	35458	31119	26833
684.661	35792	35792	30954	27213
684.73	35601	35601	31057	27169
684.798	36145	36145	31335	27028
684.867	35826	35826	31240	27232
684.936	36326	36326	31271	27219
685.004	36186	36186	31050	26970
685.073	36292	36292	31196	26760
685.142	35710	35710	30893	26935
685.21	35853	35853	30853	26878
685.279	35235	35235	30637	26509
685.348	35149	35149	30615	26643
685.416	34927	34927	30853	26813
685.485	35157	35157	30940	26838
685.554	35297	35297	31166	26916
685.622	35443	35443	31046	26907
685.691	35497	35497	31085	27399
685.76	35944	35944	31507	28117
685.828	36089	36089	32285	28170
685.897	36562	36562	32879	28326
685.966	37597	37597	33602	28662
686.034	37890	37890	34057	29040
686.103	38058	38058	34339	29099
686.172	37947	37947	33709	28573
686.241	37302	37302	33270	28071
686.309	36595	36595	32508	27682
686.378	36160	36160	31904	27443
686.447	35888	35888	31237	27234
686.515	35552	35552	31087	26911
686.584	35562	35562	30732	27035
686.653	35872	35872	31104	27100
686.722	36151	36151	31204	27344
686.79	36141	36141	31390	27581
686.859	36460	36460	31665	27822
686.928	36505	36505	32004	27880
686.997	36487	36487	32606	27940
687.065	36720	36720	32851	28086
687.134	36439	36439	32641	27953
687.203	36383	36383	32062	27625
687.272	36395	36395	31571	27314
687.341	35754	35754	31159	27185
687.409	35306	35306	30943	26820
687.478	35174	35174	31124	26629
687.547	35550	35550	30983	26405
687.616	35541	35541	31050	26490
687.684	35578	35578	31222	26689
687.753	35612	35612	31261	26887
687.822	35922	35922	31220	27002
687.891	36086	36086	30881	26983
687.96	36141	36141	30803	27026
688.028	36159	36159	31182	26808
688.097	35768	35768	31320	27231
688.166	35759	35759	31178	27132
688.235	35660	35660	31210	27179
688.304	35220	35220	30894	26909
688.373	34831	34831	30789	26715
688.441	34876	34876	31021	26687
688.51	35073	35073	30860	26636
688.579	35587	35587	31461	26742
688.648	36027	36027	31463	26874
688.717	36162	36162	31418	26766
688.786	36583	36583	31256	26967
688.854	36790	36790	31045	26852
688.923	36524	36524	31269	26887
688.992	36394	36394	31282	26828
689.061	36379	36379	31261	26739
689.13	36258	36258	30940	26580
689.199	36084	36084	30746	26557
689.268	35664	35664	30686	26604
689.336	35526	35526	30817	26622
689.405	35729	35729	30932	26540
689.474	35525	35525	30860	26747
689.543	35685	35685	30865	26934
689.612	35923	35923	30989	26873
689.681	36102	36102	31022	26813
689.75	36347	36347	31358	26921
689.819	36963	36963	31100	26930
689.887	36769	36769	31037	27016
689.956	36429	36429	31101	27003
690.025	36009	36009	30788	27009
690.094	35999	35999	30692	26932
690.163	36192	36192	30590	26779
690.232	35941	35941	30316	26745
690.301	36038	36038	30523	26802
690.37	35838	35838	30513	26664
690.439	35658	35658	30723	26595
690.508	35873	35873	30613	26796
690.577	35928	35928	30723	26820
690.646	36055	36055	31082	27014
690.715	36118	36118	31141	27100
690.783	36320	36320	31250	27200
690.852	36418	36418	31097	27265
690.921	36365	36365	31228	27058
690.99	36620	36620	31072	27075
691.059	36761	36761	30616	26919
691.128	36373	36373	30630	26835
691.197	35932	35932	30740	26768
691.266	35517	35517	30928	26747
691.335	36008	36008	30890	26676
691.404	36053	36053	30993	26849
691.473	35964	35964	31335	26606
691.542	35917	35917	31301	26588
691.611	36281	36281	31130	26431
691.68	36661	36661	31010	26692
691.749	36741	36741	31321	26876
691.818	37235	37235	31601	27202
691.887	37157	37157	31697	27500
691.956	37071	37071	31861	27150
692.025	37426	37426	31467	27094
692.094	36809	36809	31393	27076
692.163	36526	36526	31296	26896
692.232	36534	36534	31161	26665
692.301	36370	36370	30938	26677
692.37	36096	36096	30789	26923
692.439	36128	36128	30896	26671
692.508	36026	36026	30755	26894
692.577	35948	35948	30930	27035
692.646	36314	36314	31064	26926
692.715	36485	36485	31288	27347
692.784	36766	36766	31640	27516
692.853	37033	37033	31596	27176
692.922	37312	37312	31631	26913
692.992	37199	37199	31485	27150
693.061	36827	36827	31240	27223
693.13	36849	36849	31269	27097
693.199	36586	36586	31176	26759
693.268	36498	36498	31191	26847
693.337	36909	36909	31379	26825
693.406	37597	37597	31302	26903
693.475	38272	38272	31708	27011
693.544	38930	38930	31953	27407
693.613	39671	39671	32579	27900
693.682	39902	39902	33132	27982
693.751	40157	40157	33354	28254
693.82	40540	40540	33601	28471
693.89	40271	40271	33647	28505
693.959	39822	39822	33349	28753
694.028	39588	39588	33163	27979
694.097	38786	38786	32495	27623
694.166	37871	37871	31804	27113
694.235	37394	37394	31426	26962
694.304	37221	37221	31346	26660
694.373	36838	36838	31293	26629
694.442	36555	36555	31408	26744
694.512	36541	36541	31685	26767
694.581	36969	36969	31464	26815
694.65	38029	38029	31661	27139
694.719	38859	38859	32163	27488
694.788	39253	39253	32420	27737
694.857	39257	39257	32698	27601
694.926	39072	39072	32581	27623
694.996	38713	38713	32090	27335
695.065	38375	38375	31714	27165
695.134	37660	37660	31547	26894
695.203	37200	37200	31393	27007
695.272	37161	37161	31608	27219
695.341	37180	37180	31569	27329
695.411	37435	37435	31673	27381
695.48	38104	38104	32045	27163
695.549	38819	38819	32246	27541
695.618	39597	39597	32600	27609
695.687	40766	40766	32920	28340
695.756	41401	41401	33752	28947
695.826	41972	41972	34296	29065
695.895	42090	42090	34731	28968
695.964	40934	40934	34296	29015
696.033	40033	40033	33387	28524
696.102	39104	39104	32615	27866
696.172	38314	38314	32086	27569
696.241	37675	37675	31889	27304
696.31	37124	37124	31800	26977
696.379	37029	37029	31980	27147
696.449	36888	36888	31825	27040
696.518	37461	37461	32012	27091
696.587	38110	38110	32037	27326
696.656	38481	38481	32318	27514
696.726	38740	38740	32648	27702
696.795	38988	38988	33029	27658
696.864	38784	38784	33350	27752
696.933	38764	38764	33162	27616
697.003	38319	38319	32923	27489
697.072	38886	38886	32663	27479
697.141	38396	38396	31946	27695
697.21	38567	38567	31373	27770
697.28	37981	37981	31193	27645
697.349	37232	37232	31382	27187
697.418	36926	36926	31327	27131
697.487	37081	37081	31533	26933
697.557	37638	37638	31906	27336
697.626	38063	38063	31756	27504
697.695	38420	38420	32283	27805
697.765	38884	38884	32755	27916
697.834	39213	39213	33288	27998
697.903	39268	39268	33569	28048
697.972	38953	38953	33111	28075
698.042	38417	38417	32552	27968
698.111	37940	37940	31693	27810
698.18	37175	37175	31338	27535
698.25	36680	36680	31247	27070
698.319	36346	36346	30888	26776
698.388	35980	35980	30975	26745
698.458	36245	36245	31015	26744
698.527	36128	36128	30955	26791
698.596	36637	36637	31239	26847
698.666	36524	36524	31130	27197
698.735	37328	37328	31533	27476
698.804	37303	37303	31802	27669
698.874	37684	37684	32064	27854
698.943	37691	37691	31992	27399
699.012	37597	37597	31614	27447
699.082	37593	37593	31492	27480
699.151	36891	36891	31239	27238
699.22	36286	36286	31166	27112
699.29	36184	36184	30802	26898
699.359	36245	36245	30959	26995
699.429	36188	36188	30966	26860
699.498	36063	36063	30752	26811
699.567	36232	36232	30941	26873
699.637	35750	35750	31167	27030
699.706	36138	36138	31263	26868
699.775	36245	36245	31822	27135
699.845	36529	36529	31644	27392
699.914	36467	36467	31746	27384
699.984	36280	36280	31811	27215
700.053	36587	36587	31699	26952
700.122	36559	36559	31756	26944
700.192	36431	36431	31267	26880
700.261	35910	35910	31228	27030
700.331	35657	35657	31097	26635
700.4	35585	35585	30948	26504
700.47	35514	35514	31125	26621
700.539	35558	35558	31144	26795
700.608	35676	35676	30763	26901
700.678	35636	35636	30781	27097
700.747	35895	35895	31368	27307
700.817	36252	36252	31588	27397
700.886	36327	36327	31558	27597
700.956	36610	36610	31575	27584
701.025	36479	36479	31328	27314
701.095	36274	36274	31030	27214
701.164	36081	36081	30786	26867
701.233	35892	35892	30750	26692
701.303	35929	35929	30809	26526
701.372	35493	35493	30863	26469
701.442	35241	35241	30962	26636
701.511	35271	35271	30834	26420
701.581	35216	35216	30685	26615
701.65	35411	35411	30961	26512
701.72	35417	35417	31290	27075
701.789	35664	35664	31279	26993
701.859	35760	35760	31241	26940
701.928	36274	36274	31456	26884
701.998	36329	36329	31157	26898
702.067	36208	36208	31154	26986
702.137	36076	36076	31206	27282
702.206	36141	36141	30733	27032
702.276	35977	35977	31163	26962
702.345	35463	35463	30802	26883
702.415	35733	35733	30600	26653
702.484	35482	35482	30471	26417
702.554	35421	35421	30539	26246
702.623	35204	35204	30504	26491
702.693	35300	35300	30549	26503
702.763	34977	34977	30548	26572
702.832	35100	35100	30614	26875
702.902	35539	35539	30654	26965
702.971	35986	35986	31183	26897
703.041	36560	36560	31091	26733
703.11	36582	36582	31210	26853
703.18	36060	36060	30787	26784
703.249	35651	35651	30578	26763
703.319	35368	35368	30833	26577
703.389	35363	35363	30657	26751
703.458	35347	35347	30787	26754
703.528	35570	35570	30705	26729
703.597	35366	35366	30600	26550
703.667	35667	35667	30914	26648
703.736	35795	35795	30940	26981
703.806	35933	35933	31123	27069
703.876	36106	36106	31258	27107
703.945	36143	36143	31499	26930
704.015	36265	36265	31338	26941
704.084	35968	35968	31196	26631
704.154	36157	36157	31059	26450
704.224	35959	35959	30890	26416
704.293	35782	35782	30867	26359
704.363	35359	35359	30553	26507
704.433	35149	35149	30918	26326
704.502	34917	34917	30698	26394
704.572	35419	35419	30664	26313
704.641	35412	35412	30859	26544
704.711	35648	35648	31107	26926
704.781	35937	35937	31240	27348
704.85	36174	36174	31639	27616
704.92	36211	36211	31581	27598
704.99	36239	36239	31651	27710
705.059	35951	35951	31402	27259
705.129	35810	35810	31256	27022
705.199	35964	35964	31306	26957
705.268	35961	35961	30898	26964
705.338	35891	35891	31059	26683
705.408	35506	35506	30751	26812
705.477	35517	35517	30923	26569
705.547	35647	35647	30798	26482
705.617	35731	35731	30640	26515
705.686	35540	35540	30664	26331
705.756	35998	35998	31172	26714
705.826	36048	36048	30921	26738
705.895	35813	35813	31111	27104
705.965	35837	35837	31580	27207
706.035	35864	35864	31331	26971
706.104	35698	35698	31230	26913
706.174	35665	35665	31136	26965
706.244	35677	35677	30811	26837
706.314	35493	35493	30460	26831
706.383	35378	35378	30596	26806
706.453	35265	35265	30499	26471
706.523	35071	35071	30550	26551
706.592	35187	35187	30871	26892
706.662	35327	35327	30611	26888
706.732	35329	35329	30860	26820
706.802	35432	35432	30702	26724
706.871	36159	36159	31122	26830
706.941	36860	36860	31077	26641
707.011	36968	36968	30899	26661
707.081	36728	36728	30666	26609
707.15	36684	36684	30776	26668
707.22	36268	36268	30743	26580
707.29	35822	35822	30592	26806
707.36	35399	35399	30566	26649
707.429	35000	35000	30465	26549
707.499	35053	35053	30486	26774
707.569	35108	35108	30594	26578
707.639	35302	35302	30519	26705
707.709	35558	35558	30871	26712
707.778	35647	35647	31008	26652
707.848	35878	35878	31084	26831
707.918	35952	35952	31410	27038
707.988	35943	35943	31205	27039
708.058	36361	36361	31107	27139
708.127	36661	36661	31083	27209
708.197	36341	36341	31048	26995
708.267	35855	35855	31089	27086
708.337	35679	35679	30755	26855
708.407	35265	35265	30649	26760
708.476	35369	35369	30577	26651
708.546	35284	35284	30807	26554
708.616	35099	35099	30705	26754
708.686	35062	35062	30565	26818
708.756	35369	35369	30723	26901
708.826	35716	35716	30600	26886
708.895	35970	35970	30592	27008
708.965	36106	36106	30659	26943
709.035	36329	36329	30964	26880
709.105	36179	36179	30692	26524
709.175	36251	36251	30985	26461
709.245	36132	36132	31156	26654
709.315	35637	35637	30954	26370
709.384	35336	35336	31125	26565
709.454	35573	35573	30826	26451
709.524	35587	35587	30770	26814
709.594	35518	35518	30722	26901
709.664	35509	35509	31086	27167
709.734	35983	35983	31394	26866
709.804	35953	35953	31260	26934
709.874	35887	35887	31201	27021
709.943	35484	35484	31194	27051
710.013	35539	35539	31257	27006
710.083	35587	35587	31368	26843
710.153	35749	35749	31116	26805
710.223	35980	35980	31106	26716
710.293	36213	36213	30726	26645
710.363	35823	35823	30960	26143
710.433	35209	35209	30800	26226
710.503	34989	34989	30518	26385
710.573	35274	35274	30549	26654
710.643	35195	35195	30516	26628
710.713	35209	35209	30604	26653
710.782	35665	35665	30827	26788
710.852	35908	35908	30975	26667
710.922	35725	35725	30892	26672
710.992	36053	36053	31106	26895
711.062	36026	36026	30999	26937
711.132	36001	36001	31123	26866
711.202	36041	36041	30847	26822
711.272	35979	35979	31099	26830
711.342	35575	35575	30904	26487
711.412	35540	35540	31165	26480
711.482	35222	35222	31011	26525
711.552	35257	35257	30877	26658
711.622	35429	35429	31032	26651
711.692	35506	35506	30819	26897
711.762	35343	35343	30862	26821
711.832	35688	35688	30936	26627
711.902	35877	35877	31078	26637
711.972	36083	36083	31200	26799
712.042	36188	36188	30872	26623
712.112	36098	36098	30778	26417
712.182	35876	35876	30848	26793
712.252	35676	35676	30713	26590
712.322	35505	35505	30753	26726
712.392	35823	35823	30643	26886
712.462	35517	35517	30551	26605
712.532	35723	35723	30816	26646
712.602	35673	35673	30772	26581
712.672	35533	35533	30689	26525
712.742	35732	35732	30749	26508
712.812	35900	35900	31108	26540
712.882	36154	36154	31011	26559
712.952	36330	36330	30957	26711
713.022	36553	36553	31042	26694
713.092	36108	36108	30910	26775
713.162	36007	36007	31386	26495
713.232	35701	35701	31251	26737
713.302	35641	35641	30977	26749
713.372	35844	35844	31088	26400
713.443	35638	35638	31000	26322
713.513	35676	35676	30881	26533
713.583	35486	35486	30794	26576
713.653	35336	35336	30653	26762
713.723	35497	35497	30921	26917
713.793	35409	35409	31281	26901
713.863	35818	35818	31334	27090
713.933	36313	36313	31322	27268
714.003	36554	36554	31018	27125
714.073	36422	36422	31197	27021
714.143	36372	36372	31062	26911
714.213	36490	36490	30978	26782
714.284	36053	36053	31025	26384
714.354	36013	36013	30765	26406
714.424	35722	35722	30526	26309
714.494	35587	35587	30714	26346
714.564	35591	35591	30605	26428
714.634	35835	35835	31079	26482
714.704	35810	35810	31324	26783
714.774	35929	35929	31470	27118
714.845	36215	36215	31473	27058
714.915	36767	36767	31805	26945
714.985	36789	36789	31848	27027
715.055	36591	36591	31495	27064
715.125	36493	36493	31510	26944
715.195	35945	35945	31509	26848
715.265	35986	35986	31288	26791
715.336	35792	35792	31081	26680
715.406	35509	35509	30765	26736
715.476	35773	35773	30977	26690
715.546	35824	35824	31417	26954
715.616	36279	36279	31970	27472
715.686	36708	36708	32485	27422
715.757	37392	37392	32643	27694
715.827	37799	37799	32584	27900
715.897	37798	37798	32759	28314
715.967	37439	37439	32525	27783
716.037	37418	37418	32030	27739
716.108	36618	36618	31565	27420
716.178	36473	36473	31164	27223
716.248	36087	36087	31005	26915
716.318	35893	35893	30860	26785
716.388	35862	35862	31106	26889
716.459	35891	35891	30766	26759
716.529	35722	35722	31066	27053
716.599	35770	35770	31287	27040
716.669	35997	35997	31611	27197
716.739	35866	35866	31764	27477
716.81	36226	36226	32014	27468
716.88	36612	36612	32302	27472
716.95	36725	36725	31887	27410
717.02	36791	36791	31522	27268
717.091	36834	36834	31362	27118
717.161	36578	36578	31319	26903
717.231	36093	36093	31272	26679
717.301	35883	35883	30985	26640
717.372	35622	35622	31036	26819
717.442	35724	35724	31069	26876
717.512	35835	35835	31339	26838
717.582	36088	36088	31506	27130
717.653	36308	36308	31751	27448
717.723	36711	36711	31943	27764
717.793	37095	37095	32216	27925
717.864	37111	37111	32598	28131
717.934	37428	37428	32983	28184
718.004	37700	37700	33193	28050
718.074	37851	37851	33222	27894
718.145	37577	37577	32836	27802
718.215	37065	37065	32534	27540
718.285	36783	36783	32409	27277
718.356	36562	36562	31956	26850
718.426	36249	36249	31576	26976
718.496	36321	36321	31324	26747
718.567	36210	36210	31402	26815
718.637	36232	36232	31710	26880
718.707	36293	36293	31991	27010
718.778	36618	36618	32084	27310
718.848	37155	37155	31678	27433
718.918	37124	37124	31925	27400
718.989	37075	37075	31678	27566
719.059	36712	36712	31725	27476
719.129	36699	36699	31682	27068
719.2	37226	37226	31441	27260
719.27	37302	37302	31336	27167
719.34	36703	36703	31083	27161
719.411	36052	36052	31060	27097
719.481	36091	36091	30962	26696
719.551	36237	36237	30826	26719
719.622	36074	36074	31121	26801
719.692	36157	36157	31251	26820
719.762	36656	36656	31323	26848
719.833	36469	36469	31428	26915
719.903	36365	36365	31261	27069
719.974	36391	36391	31283	27436
720.044	36313	36313	31237	27252
720.114	36463	36463	31239	26917
720.185	35960	35960	31117	26847
720.255	35869	35869	31193	26533
720.326	35898	35898	31084	26448
720.396	35984	35984	31217	26635
720.466	35950	35950	31037	26461
720.537	35842	35842	30901	26505
720.607	35605	35605	30816	26482
720.678	35867	35867	31012	26541
720.748	35646	35646	31013	26861
720.819	35972	35972	31125	27010
720.889	36282	36282	31131	27004
720.959	36441	36441	31143	27211
721.03	36513	36513	31139	27260
721.1	36496	36496	31222	27300
721.171	36591	36591	30987	27058
721.241	36538	36538	31205	26950
721.312	36160	36160	31216	27035
721.382	36055	36055	31154	26554
721.453	36061	36061	31228	26611
721.523	36216	36216	31250	26640
721.593	36288	36288	31657	27026
721.664	36297	36297	31575	27225
721.734	36277	36277	31575	27267
721.805	36672	36672	31451	27357
721.875	37088	37088	31591	27402
721.946	37266	37266	31576	27284
722.016	37277	37277	31521	27096
722.087	37528	37528	31378	26953
722.157	37516	37516	31272	27005
722.228	36961	36961	31290	26835
722.298	36563	36563	31159	26659
722.369	36308	36308	31302	26744
722.439	36048	36048	31191	26801
722.51	35840	35840	31056	26985
722.58	36222	36222	30837	26963
722.651	36761	36761	31422	26973
722.721	36648	36648	31463	27110
722.792	36490	36490	31572	27064
722.862	36649	36649	31554	27310
722.933	36736	36736	31788	27420
723.003	36571	36571	31605	27334
723.074	36612	36612	31306	27068
723.145	36683	36683	31193	26943
723.215	36301	36301	31038	26762
723.286	36070	36070	31040	26639
723.356	36258	36258	31132	26787
723.427	36480	36480	30841	26602
723.497	36250	36250	30895	26899
723.568	36045	36045	31206	26786
723.638	35883	35883	31225	26870
723.709	35884	35884	31500	26977
723.78	35792	35792	31269	27036
723.85	35795	35795	31289	26844
723.921	36022	36022	31332	27041
723.991	36317	36317	31407	26954
724.062	36744	36744	31373	27270
724.132	36808	36808	31490	27420
724.203	36996	36996	31061	27210
724.274	36797	36797	30940	27038
724.344	36354	36354	30562	26878
724.415	36170	36170	30797	26741
724.485	35686	35686	30882	26502
724.556	35631	35631	30984	26463
[truncated: 111,500 more rows]

## Sheet: Supplementary Fig. S10
	3.03953	7.88533			3.663	13.4161		3.663	13.4175		3.663	-4.34537		3.663	-9391.11
	3.14036	8.48557			7.32601	53.6102		7.32601	53.6671		4.16167	-0.04877		4.35967	-9256.95
	3.00224	8.27914			10.989	120.425		10.989	120.74		4.66034	4.74029		5.05634	-9122.63
	2.60128	7.79684			14.652	213.611		14.652	214.623		5.159	10.0218		5.753	-8988.13
	3.61482	7.62439			18.315	332.85		18.315	335.298		5.65767	15.7958		6.44967	-8853.47
	2.80964	7.28153			21.978	477.769		21.978	482.746		6.15634	22.0623		7.14634	-8718.63
	2.75938	7.19676			25.641	647.962		25.641	656.946		6.65501	28.8213		7.84301	-8583.62
	2.27905	7.37616			29.304	843.004		29.304	857.877		7.15367	36.0727		8.53967	-8448.45
	2.85339	7.60451			32.967	1062.46		32.967	1085.52		7.65234	43.8165		9.23634	-8313.1
	3.82134	7.85867			36.63	1305.89		36.63	1339.85		8.15101	52.0529		9.93301	-8177.59
	3.60459	8.07242			40.293	1572.87		40.293	1620.87		8.64968	60.7817		10.6297	-8041.91
	2.22718	8.21061			43.956	1862.98		43.956	1928.55		9.14834	70.0029		11.3263	-7906.05
	2.52308	8.17508			47.619	2175.84		47.619	2262.89		9.64701	79.7167		12.023	-7770.03
	2.94155	8.11811			51.2821	2511.04		51.2821	2623.88		10.1457	89.9228		12.7197	-7633.83
	3.53921	7.78946			54.9451	2868.22		54.9451	3011.51		10.6443	100.621		13.4163	-7497.47
	3.00094	7.28377			58.6081	3247.02		58.6081	3425.78		11.143	111.813		14.113	-7360.94
	2.61918	7.53622			62.2711	3647.06		62.2711	3866.68		11.6417	123.496		14.8097	-7224.24
	3.06716	7.24949			65.9341	4067.99		65.9341	4334.22		12.1403	135.672		15.5063	-7087.36
	2.50687	6.39565			69.5971	4509.47		69.5971	4828.39		12.639	148.34		16.203	-6950.32
	3.07371	6.6657			73.2601	4971.18		73.2601	5349.19		13.1377	161.501		16.8997	-6813.11
	3.96481	7.16379			76.9231	5452.8		76.9231	5896.63		13.6364	175.155		17.5964	-6675.73
	2.39809	7.12976			80.5861	5954.02		80.5861	6470.7		14.135	189.3		18.293	-6538.18
	2.99324	6.39418			84.2491	6474.57		84.2491	7071.4		14.6337	203.939		18.9897	-6400.46
	3.56551	5.67422			87.9121	7014.16		87.9121	7698.75		15.1324	219.069		19.6864	-6262.56
	3.27412	6.11121			91.5751	7572.54		91.5751	8352.74		15.631	234.692		20.383	-6124.5
	3.364	6.72557			95.2381	8149.48		95.2381	9033.37		16.1297	250.808		21.0797	-5986.27
	3.01454	7.25768			98.9011	8744.77		98.9011	9740.64		16.6284	267.416		21.7764	-5847.87
	3.97001	7.60602			102.564	9358.2		102.564	10474.5		17.127	284.516		22.473	-5709.3
	3.22277	7.79637			106.227	9989.54		106.227	11235.1		17.6257	302.109		23.1697	-5570.57
	3.51721	7.92279			109.89	10638.6		109.89	12022.2		18.1244	320.195		23.8664	-5431.66
	2.66401	8.00036			113.553	11305		113.553	12836		18.623	338.772		24.563	-5292.58
	3.31177	7.89443			117.216	11988.7		117.216	13676.4		19.1217	357.842		25.2597	-5153.33
	3.32837	7.75501			120.879	12689.2		120.879	14543.4		19.6204	377.405		25.9564	-5013.91
	2.78403	7.50578			124.542	13406.5		124.542	15436.9		20.119	397.46		26.653	-4874.32
	3.58091	6.94277			128.205	14140.1		128.205	16357		20.6177	418.007		27.3497	-4734.57
					131.868	14890		131.868	17303.7		21.1164	439.047		28.0464	-4594.64
					135.531	15655.8		135.531	18276.9		21.615	460.579		28.743	-4454.54
					139.194	16437.2		139.194	19276.7		22.1137	482.604		29.4397	-4314.27
					142.857	17234.1		142.857	20303		22.6124	505.121		30.1364	-4173.84
					146.52	18046.1		146.52	21355.9		23.111	528.131		30.833	-4033.23
					150.183	18873.1		150.183	22435.3		23.6097	551.633		31.5297	-3892.46
					153.846	19714.8		153.846	23541.3		24.1084	575.627		32.2264	-3751.51
					157.509	20570.9		157.509	24673.8		24.607	600.114		32.923	-3610.39
					161.172	21441.1		161.172	25832.8		25.1057	625.093		33.6197	-3469.11
					164.835	22325		164.835	27018.4		25.6044	650.565		34.3164	-3327.65
					168.498	23222.3		168.498	28230.5		26.103	676.529		35.013	-3186.03
					172.161	24132.5		172.161	29469.2		26.6017	702.985		35.7097	-3044.24
					175.824	25055.4		175.824	30734.5		27.1004	729.934		36.4064	-2902.27
					179.487	25990.5		179.487	32026.3		27.599	757.375		37.1031	-2760.14
					183.15	26937.5		183.15	33344.6		28.0977	785.309		37.7997	-2617.83
					186.813	27896		186.813	34689.5		28.5964	813.735		38.4964	-2475.36
					190.476	28865.8		190.476	36061		29.0951	842.653		39.193	-2332.72
					194.139	29846.5		194.139	37458.9		29.5937	872.064		39.8897	-2189.91
					197.802	30837.7		197.802	38883.4		30.0924	901.967		40.5864	-2046.92
					201.465	31839.2		201.465	40334.5		30.591	932.363		41.2831	-1903.77
					205.128	32848.8		205.128	41812		31.0897	963.251		41.9797	-1760.45
					208.791	33868.1		208.791	43316.1		31.5884	994.631		42.6764	-1616.96
					212.454	34896.7		212.454	44846.7		32.0871	1026.5		43.3731	-1473.3
					216.117	35934.3		216.117	46403.7		32.5857	1058.87		44.0697	-1329.47
					219.78	36980.8		219.78	47987.2		33.0844	1091.73		44.7664	-1185.46
					223.443	38035.9		223.443	49597.2		33.5831	1125.08		45.4631	-1041.29
					227.106	39099.2		227.106	51233.7		34.0817	1158.92		46.1597	-896.954
					230.769	40170.5		230.769	52896.6		34.5804	1193.25		46.8564	-752.444
					234.432	41249.6		234.432	54586		35.0791	1228.08		47.5531	-607.764
					238.095	42336.3		238.095	56301.8		35.5777	1263.4		48.2497	-462.915
					241.758	43430.4		241.758	58044.1		36.0764	1299.21		48.9464	-317.896
					245.421	44531.6		245.421	59812.8		36.5751	1335.52		49.6431	-172.707
					249.084	45639.8		249.084	61608		37.0737	1372.31		50.3397	-27.3489
					252.747	46754.8		252.747	63429.7		37.5724	1409.6		51.0364	118.179
					256.41	47876.3		256.41	65277.9		38.0711	1447.38		51.7331	263.877
					260.073	49004.1		260.073	67152.6		38.5697	1485.66		52.4297	409.745
					263.736	50138		263.736	69053.8		39.0684	1524.42		53.1264	555.782
					267.399	51278		267.399	70981.6		39.5671	1563.68		53.8231	701.989
					271.062	52424.1		271.062	72935.9		40.0657	1603.43		54.5197	848.366
					274.725	53576.2		274.725	74916.7		40.5644	1643.68		55.2164	994.913
					278.388	54734.5		278.388	76924.2		41.0631	1684.41		55.9131	1141.63
					282.051	55899		282.051	78958.3		41.5617	1725.64		56.6097	1288.52
					285.714	57069.6		285.714	81018.8		42.0604	1767.36		57.3064	1435.57
					289.377	58246		289.377	83105.9		42.5591	1809.57		58.0031	1582.8
					293.04	59427.8		293.04	85219.7		43.0577	1852.28		58.6998	1730.19
					296.703	60614.7		296.703	87360.2		43.5564	1895.47		59.3964	1877.76
					300.366	61812.5		300.366	89527.4		44.0551	1939.16		60.0931	2025.49
					304.029	63015.3		304.029	91721.1		44.5538	1983.35		60.7897	2173.4
					307.692	64223.1		307.692	93941.4		45.0524	2028.02		61.4864	2321.47
					311.355	65436.1		311.355	96188.2		45.5511	2073.19		62.1831	2469.71
					315.018	66654.6		315.018	98461.5		46.0498	2118.85		62.8798	2618.13
					318.681	67878.7		318.681	100761		46.5484	2165		63.5764	2766.71
					322.344	69114.2		322.344	103087		47.0471	2211.64		64.2731	2915.46
					326.007	70334.3		326.007	105440		47.5457	2258.78		64.9698	3064.39
					329.67	71559.2		329.67	107819		48.0444	2306.41		65.6664	3213.48
					333.333	72788.7		333.333	110225		48.5431	2354.53		66.3631	3362.74
					336.996	74022.4		336.996	112657		49.0418	2403.14		67.0598	3512.17
					340.659	75259.9		340.659	115115		49.5404	2452.25		67.7564	3661.77
					344.322	76500.8		344.322	117600		50.0391	2501.84		68.4531	3811.54
					347.985	77744.6		347.985	120111		50.5378	2551.93		69.1498	3961.49
					351.648	78991.2		351.648	122649		51.0364	2602.52		69.8464	4111.6
					355.311	80257.3		355.311	125214		51.5351	2653.59		70.5431	4261.88
					358.974	81527.7		358.974	127804		52.0338	2705.16		71.2398	4412.33
					362.637	82785.7		362.637	130422		52.5324	2757.22		71.9364	4562.95
					366.3	84047.5		366.3	133066		53.0311	2809.77		72.6331	4713.74
					369.963	85313.4		369.963	135736		53.5298	2862.82		73.3298	4864.7
					373.626	86583.4		373.626	138433		54.0284	2916.35		74.0264	5015.82
					377.289	87857.8		377.289	141156		54.5271	2970.38		74.7231	5167.12
					380.952	89136.9		380.952	143906		55.0258	3024.9		75.4198	5318.59
					384.615	90420.9		384.615	146682		55.5244	3079.92		76.1164	5470.23
					388.278	91709.9		388.278	149484		56.0231	3135.42		76.8131	5622.04
					391.941	93004.2		391.941	152313		56.5218	3191.42		77.5098	5774.02
					395.604	94303.5		395.604	155169		57.0204	3247.91		78.2064	5926.16
					399.267	95607.9		399.267	158051		57.5191	3304.89		78.9031	6078.48
					402.93	96917.2		402.93	160959		58.0178	3362.37		79.5998	6230.97
					406.593	98231.5		406.593	163894		58.5164	3420.34		80.2964	6383.62
					410.256	99550.7		410.256	166856		59.0151	3478.79		80.9931	6536.45
					413.919	100875		413.919	169844		59.5138	3537.75		81.6898	6689.45
					417.582	102204		417.582	172859		60.0125	3597.19		82.3864	6842.61
					421.245	103537		421.245	175900		60.5111	3657.13		83.0831	6995.95
					424.908	104874		424.908	178968		61.0098	3717.56		83.7798	7149.45
					428.571	106216		428.571	182063		61.5085	3778.48		84.4764	7303.13
					432.234	107561		432.234	185184		62.0071	3839.89		85.1731	7456.97
					435.897	108909		435.897	188332		62.5058	3901.8		85.8698	7610.99
					439.56	110261		439.56	191507		63.0044	3964.2		86.5665	7765.17
					443.223	111616		443.223	194708		63.5031	4027.09		87.2631	7919.52
					446.886	112974		446.886	197936		64.0018	4090.47		87.9598	8074.05
					450.549	114335		450.549	201190		64.5005	4154.34		88.6565	8228.74
					454.212	115700		454.212	204472		64.9991	4218.71		89.3531	8383.6
					457.875	117068		457.875	207779		65.4978	4283.57		90.0498	8538.64
					461.538	118438		461.538	211113		65.9965	4348.92		90.7465	8693.84
					465.201	119811		465.201	214474		66.4951	4414.77		91.4431	8849.21
					468.864	121187		468.864	217862		66.9938	4481.1		92.1398	9004.75
					472.527	122566		472.527	221277		67.4925	4547.93		92.8365	9160.46
					476.19	123947		476.19	224720		67.9911	4615.25		93.5331	9316.35
					479.853	125331		479.853	228189		68.4898	4683.07		94.2298	9472.4
					483.516	126719		483.516	231685		68.9885	4751.37		94.9265	9628.62
					487.179	128109		487.179	235208		69.4871	4820.17		95.6231	9785.01
					490.842	129501		490.842	238758		69.9858	4889.46		96.3198	9941.57
					494.505	130897		494.505	242335		70.4845	4959.24		97.0165	10098.3
					498.168	132236		498.168	245939		70.9831	5029.52		97.7131	10255.2
					501.832	133573		501.832	249569		71.4818	5100.28		98.4098	10412.3
					505.495	134909		505.495			71.9805	5171.54		99.1065	10569.5
					509.158	136243		509.158			72.4791	5243.3		99.8031	10726.9
					512.821	137575		512.821			72.9778	5315.54		100.5	10884.5
					516.484	138903		516.484			73.4765	5388.27		101.196	11042.2
					520.147	140228		520.147			73.9751	5461.5		101.893	11200.2
					523.81	141550		523.81			74.4738	5535.22		102.59	11358.2
					527.473	142869		527.473			74.9725	5609.44		103.286	11516.5
					531.136	144185		531.136			75.4711	5684.14		103.983	11674.9
					534.799	145498		534.799			75.9698	5759.34		104.68	11833.5
					538.462	146808		538.462			76.4685	5835.03		105.376	11992.3
					542.125	148116		542.125			76.9672	5911.21		106.073	12151.2
					545.788	149423		545.788			77.4658	5987.89		106.77	12310.3
					549.451	150728		549.451			77.9645	6065.05		107.466	12469.6
					553.114	152033		553.114			78.4631	6142.71		108.163	12629.1
					556.777	153339		556.777			78.9618	6220.86		108.86	12788.7
					560.44	154616		560.44			79.4605	6299.5		109.556	12948.5
					564.103	155891		564.103			79.9591	6378.64		110.253	13108.4
					567.766	157164		567.766			80.4578	6458.27		110.95	13268.5
					571.429	158436		571.429			80.9565	6538.39		111.646	13428.8
					575.092	159704		575.092			81.4552	6619		112.343	13589.3
					578.755	161017		578.755			81.9538	6700.1		113.04	13749.9
					582.418	162327		582.418			82.4525	6781.7		113.736	13910.7
					586.081	163635		586.081			82.9512	6863.79		114.433	14071.7
					589.744	164940		589.744			83.4498	6946.37		115.13	14232.8
					593.407	166244		593.407			83.9485	7029.44		115.826	14394.2
					597.07	167546		597.07			84.4472	7113.01		116.523	14555.6
					600.733	168950		600.733			84.9458	7197.07		117.22	14717.3
					604.396	170357		604.396			85.4445	7281.62		117.916	14879.1
					608.059	171766		608.059			85.9432	7366.66		118.613	15041.1
					611.722	173179		611.722			86.4418	7452.19		119.31	15203.3
					615.385	174593		615.385			86.9405	7538.22		120.007	15365.6
					619.048	176009		619.048			87.4392	7624.74		120.703	15528.1
					622.711	177419		622.711			87.9378	7711.75		121.4	15690.8
					626.374	178828		626.374			88.4365	7799.25		122.097	15853.6
					630.037	180057		630.037			88.9352	7887.25		122.793	16016.6
					633.7	181279		633.7			89.4338	7975.74		123.49	16179.8
					637.363	182495		637.363			89.9325	8064.72		124.187	16343.1
					641.026	183705		641.026			90.4312	8154.19		124.883	16506.7
					644.689	184909		644.689			90.9298	8244.15		125.58	16670.4
					648.352	186106		648.352			91.4285	8334.61		126.277	16834.2
					652.015	187296		652.015			91.9272	8425.56		126.973	16998.2
					655.678	188478		655.678			92.4258	8517		127.67	17162.4
					659.341	189415		659.341			92.9245	8608.93		128.367	17326.8
					663.004	190339		663.004			93.4232	8701.36		129.063	17491.3
					666.667	191250		666.667			93.9219	8794.28		129.76	17656.1
					670.33	192150		670.33			94.4205	8887.69		130.457	17820.9
					673.993	193201		673.993			94.9192	8981.59		131.153	17986
					677.656	194248		677.656			95.4179	9075.98		131.85	18151.2
					681.319	195292		681.319			95.9165	9170.87		132.547	18316.6
					684.982	196332		684.982			96.4152	9266.25		133.243	18482.1
					688.645	197371		688.645			96.9138	9362.12		133.94	18647.9
					692.308	198408		692.308			97.4125	9458.48		134.637	18813.8
					695.971	199444		695.971			97.9112	9555.34		135.333	18979.8
					699.634	200481		699.634			98.4099	9652.69		136.03	19146.1
											98.9085	9750.53		136.727	19312.5
											99.4072	9848.86		137.423	19479
											99.9059	9947.68		138.12	19645.8
											100.405	10047		138.817	19812.7
											100.903	10146.8		139.513	19979.8
											101.402	10247.1		140.21	20147
											101.901	10347.9		140.907	20314.4
											102.399	10449.2		141.603	20482
											102.898	10551		142.3	20649.8
											103.397	10653.2		142.997	20817.7
											103.895	10756		143.693	20985.8
											104.394	10859.2		144.39	21154.1
											104.893	10963		145.087	21322.5
											105.391	11067.2		145.783	21491.2
											105.89	11172		146.48	21659.9
											106.389	11277.2		147.177	21828.9
											106.887	11382.9		147.873	21998
											107.386	11489.1		148.57	22167.3
											107.885	11595.8		149.267	22336.8
											108.383	11703		149.963	22506.4
											108.882	11810.7		150.66	22676.2
											109.381	11918.9		151.357	22846.1
											109.879	12027.5		152.053	23016.3
											110.378	12136.7		152.75	23186.6
											110.877	12246.3		153.447	23357.1
											111.375	12356.5		154.143	23527.7
											111.874	12467.1		154.84	23698.5
											112.373	12578.2		155.537	23869.5
											112.871	12689.9		156.233	24040.7
											113.37	12802		156.93	24212
											113.869	12914.6		157.627	24383.5
											114.367	13027.7		158.323	24555.2
											114.866	13141.3		159.02	24727
											115.365	13255.3		159.717	24899
											115.863	13369.9		160.413	25071.2
											116.362	13485		161.11	25243.5
											116.861	13600.5		161.807	25416
											117.359	13716.6		162.503	25588.7
											117.858	13833.1		163.2	25761.6
											118.357	13950.2		163.897	25934.6
											118.855	14067.7		164.593	26107.8
											119.354	14185.7		165.29	26281.2
											119.853	14304.2		165.987	26454.7
											120.351	14423.2		166.683	26628.4
											120.85	14542.7		167.38	26802.3
											121.349	14662.7		168.077	26976.3
											121.847	14783.2		168.773	27150.5
											122.346	14904.2		169.47	27324.9
											122.845	15025.6		170.167	27499.4
											123.343	15147.6		170.863	27674.2
											123.842	15270		171.56	27849.1
											124.341	15393		172.257	28024.1
											124.839	15516.4		172.953	28199.3
											125.338	15640.3		173.65	28374.7
											125.837	15764.7		174.347	28550.3
											126.335	15889.6		175.043	28726.1
											126.834	16015		175.74	28902
											127.333	16140.9		176.437	29078
											127.831	16267.3		177.133	29254.3
											128.33	16394.2		177.83	29430.7
											128.829	16521.6		178.527	29607.3
											129.327	16649.4		179.223	29784
											129.826	16777.8		179.92	29961
											130.325	16906.6		180.617	30138.1
											130.823	17036		181.313	30315.3
											131.322	17165.8		182.01	30492.8
											131.821	17296.1		182.707	30670.4
											132.319	17426.9		183.403	30848.2
											132.818	17558.2		184.1	31026.1
											133.317	17690		184.797	31204.2
											133.815	17822.3		185.493	31382.5
											134.314	17955.1		186.19	31561
											134.813	18088.4		186.887	31739.6
											135.311	18222.1		187.583	31918.4
											135.81	18356.4		188.28	32097.3
											136.309	18491.1		188.977	32276.5
											136.807	18626.4		189.673	32455.8
											137.306	18762.1		190.37	32635.2
											137.805	18898.3		191.067	32814.9
											138.303	19035.1		191.763	32994.7
											138.802	19172.3		192.46	33174.7
											139.301	19310		193.157	33354.8
											139.799	19448.2		193.853	33535.2
											140.298	19586.9		194.55	33715.6
											140.797	19726		195.247	33896.3
											141.295	19865.7		195.943	34077.1
											141.794	20005.9		196.64	34258.1
											142.293	20146.5		197.337	34439.3
											142.791	20287.7		198.033	34620.6
											143.29	20429.3		198.73	34802.2
											143.789	20571.4		199.427	34983.8
											144.287	20714.1		200.123	35165.7
											144.786	20857.2		200.82	35347.7
											145.285	21000.8		201.517	35529.9
											145.783	21144.9		202.213	35712.3
											146.282	21289.5		202.91	35894.8
											146.781	21434.6		203.607	36077.5
											147.279	21580.1		204.303	36260.3
											147.778	21726.2		205	36443.4
											148.277	21872.8		205.697	36626.6
											148.775	22019.8		206.393	36810
											149.274	22167.4		207.09	36993.5
											149.773	22315.4		207.787	37177.2
											150.271	22463.9		208.483	37361.1
											150.77	22612.9		209.18	37545.2
											151.269	22762.5		209.877	37729.4
											151.767	22912.5		210.573	37913.8
											152.266	23063		211.27	38098.4
											152.765	23213.9		211.967	38283.1
											153.263	23365.4		212.663	38468
											153.762	23517.4		213.36	38653.1
											154.261	23669.9		214.057	38838.3
											154.759	23822.8		214.753	39023.7
											155.258	23976.3		215.45	39209.3
											155.757	24130.2		216.147	39395.1
											156.255	24284.6		216.843	39581
											156.754	24439.6		217.54	39767.1
											157.253	24595		218.237	39953.3
											157.751	24750.9		218.933	40139.8
											158.25	24907.3		219.63	40326.4
											158.749	25064.2		220.327	40513.1
											159.247	25221.6		221.023	40700.1
											159.746	25379.4		221.72	40887.2
											160.245	25537.8		222.417	41074.5
											160.743	25696.7		223.113	41261.9
											161.242	25856		223.81	41449.5
											161.741	26015.9		224.507	41637.3
											162.239	26176.2		225.203	41825.3
											162.738	26337		225.9	42013.4
											163.237	26498.3		226.597	42201.7
											163.735	26660.1		227.293	42390.2
											164.234	26822.5		227.99	42578.8
											164.733	26985.2		228.687	42767.6
											165.231	27148.5		229.383	42956.6
											165.73	27312.3		230.08	43145.7
											166.229	27476.6		230.777	43335.1
											166.727	27641.4		231.473	43524.5
											167.226	27806.6		232.17	43714.2
											167.725	27972.4		232.867	43904
											168.223	28138.6		233.563	44094
											168.722	28305.3		234.26	44284.2
											169.221	28472.6		234.957	44474.5
											169.719	28640.3		235.653	44665
											170.218	28808.5		236.35	44855.7
											170.717	28977.2		237.047	45046.5
											171.215	29146.4		237.743	45237.6
											171.714	29316		238.44	45428.7
											172.213	29486.2		239.137	45620.1
											172.711	29656.9		239.833	45811.6
											173.21	29828.1		240.53	46003.3
											173.709	29999.7		241.227	46195.2
											174.207	30171.8		241.923	46387.2
											174.706	30344.5		242.62	46579.4
											175.205	30517.6		243.317	46771.8
											175.703	30691.2		244.013	46964.3
											176.202	30865.3		244.71	47157
											176.701	31039.9		245.407	47349.9
											177.199	31215		246.103	47543
											177.698	31390.6		246.8	47736.2
											178.197	31566.7		247.497	47929.6
											178.695	31743.3		248.193	48123.1
											179.194	31920.3		248.89	48316.9
											179.693	32097.9		249.587	48510.8
											180.191	32275.9		250.283	48704.8
											180.69	32454.5		250.98	48899.1
											181.189	32633.5		251.677	49093.5
											181.687	32813		252.373	49288.1
											182.186	32993.1		253.07	49482.8
											182.685	33173.6		253.767	49677.7
											183.183	33354.6		254.463	49872.8
											183.682	33536		255.16	50068.1
											184.181	33718		255.857	50263.5
											184.679	33900.5		256.553	50459.1
											185.178	34083.5		257.25	50654.9
											185.677	34266.9		257.947	50850.8
											186.175	34450.9		258.643	51046.9
											186.674	34635.3		259.34	51243.2
											187.173	34820.3		260.037	51439.6
											187.671	35005.7		260.733	51636.2
											188.17	35191.6		261.43	51833
											188.669	35378		262.127	52030
											189.167	35564.9		262.823	52227.1
											189.666	35752.3		263.52	52424.4
											190.165	35940.2		264.217	52621.9
											190.663	36128.6		264.913	52819.5
											191.162	36317.4		265.61	53017.3
											191.661	36506.8		266.307	53215.3
											192.159	36696.7		267.003	53413.4
											192.658	36887		267.7	53611.7
											193.157	37077.8		268.397	53810.2
											193.655	37269.2		269.093	54008.9
											194.154	37461		269.79	54207.7
											194.653	37653.3		270.487	54406.7
											195.151	37846.1		271.183	54605.8
											195.65	38039.4		271.88	54805.2
											196.149	38233.2		272.577	55004.7
											196.647	38427.5		273.273	55204.3
											197.146	38622.2		273.97	55404.2
											197.645	38817.5		274.667	55604.2
											198.143	39013.3		275.363	55804.4
											198.642	39209.5		276.06	56004.7
											199.141	39406.3		276.757	56205.2
											199.639	39603.5		277.453	56405.9
											200.138	39801.2		278.15	56606.8
											200.637	39999.4		278.847	56807.8
											201.135	40198.1		279.543	57009
											201.634	40397.3		280.24	57210.4
											202.133	40597		280.937	57411.9
											202.631	40797.2		281.633	57613.6
											203.13	40997.9		282.33	57815.5
											203.629	41199		283.027	58017.5
											204.127	41400.7		283.723	58219.7
											204.626	41602.9		284.42	58422.1
											205.125	41805.5		285.117	58624.7
											205.623	42008.6		285.813	58827.4
											206.122	42212.3		286.51	59030.3
											206.621	42416.4		287.207	59233.4
											207.119	42621		287.903	59436.6
											207.618	42826.1		288.6	59640
											208.117	43031.7		289.297	59843.6
											208.615	43237.8		289.993	60047.3
											209.114	43444.3		290.69	60251.2
											209.613	43651.4		291.387	60455.3
											210.111	43859		292.083	60659.6
											210.61	44067		292.78	60864
											211.109	44275.6		293.477	61068.6
											211.607	44484.6		294.173	61273.3
											212.106	44694.1		294.87	61478.3
											212.605	44904.2		295.567	61683.4
											213.103	45114.7		296.263	61888.6
											213.602	45325.7		296.96	62094.1
											214.101	45537.2		297.657	62299.7
											214.599	45749.2		298.353	62505.5
											215.098	45961.6		299.05	62711.4
											215.597	46174.6		299.747	62917.5
											216.095	46388.1		300.443	63123.8
											216.594	46602		301.14	63330.3
											217.093	46816.5		301.837	63536.9
											217.591	47031.4		302.533	63743.7
											218.09	47246.8		303.23	63950.7
											218.589	47462.8		303.927	64157.8
											219.087	47679.2		304.623	64365.1
											219.586	47896.1		305.32	64572.6
											220.085	48113.5		306.017	64780.2
											220.583	48331.4		306.713	64988.1
											221.082	48549.8		307.41	65196.1
											221.581	48768.6		308.107	65404.2
											222.079	48988		308.803	65612.5
											222.578	49207.9		309.5	65821
											223.077	49428.2		310.197	66029.7
											223.575	49649		310.893	66238.5
											224.074	49870.4		311.59	66447.5
											224.573	50092.2		312.287	66656.7
											225.071	50314.5		312.983	66866
											225.57	50537.3		313.68	67075.6
											226.069	50760.6		314.377	67285.2
											226.567	50984.4		315.073	67495.1
											227.066	51208.7		315.77	67705.1
											227.565	51433.5		316.467	67915.3
											228.063	51658.7		317.163	68125.7
											228.562	51884.5		317.86	68336.2
											229.061	52110.8		318.557	68546.9
											229.559	52337.5		319.253	68757.8
											230.058	52564.7		319.95	68968.8
											230.557	52792.5		320.647	69180
											231.055	53020.7		321.343	69391.4
											231.554	53249.4		322.04	69603
											232.053	53478.6		322.737	69814.7
											232.551	53708.3		323.433	70026.6
											233.05	53938.5		324.13	70238.6
											233.549	54169.1		324.827	70450.9
											234.047	54400.3		325.523	70663.3
											234.546	54632		326.22	70875.8
											235.045	54864.1		326.917	71088.6
											235.543	55096.8		327.613	71301.5
											236.042	55329.9		328.31	71514.6
											236.541	55563.5		329.007	71727.8
											237.039	55797.7		329.703	71941.2
											237.538	56032.3		330.4	72154.8
											238.037	56267.4		331.097	72368.6
											238.535	56503		331.793	72582.5
											239.034	56739.1		332.49	72796.6
											239.533	56975.6		333.187	73010.9
											240.031	57212.7		333.883	73225.3
											240.53	57450.3		334.58	73439.9
											241.029	57688.3		335.277	73654.7
											241.527	57926.9		335.973	73869.6
											242.026	58165.9		336.67	74084.7
											242.525	58405.4		337.367	74300
											243.023	58645.4		338.063	74515.5
											243.522	58886		338.76	74731.1
											244.021	59127		339.457	74946.9
											244.519	59368.5		340.153	75162.8
											245.018	59610.4		340.85	75379
											245.517	59852.9		341.547	75595.3
											246.015	60095.9		342.243	75811.8
											246.514	60339.4		342.94	76028.4
											247.013	60583.3		343.637	76245.2
											247.511	60827.8		344.333	76462.2
											248.01	61072.7		345.03	76679.3
											248.509	61318.1		345.727	76896.7
											249.007	61564.1		346.423	77114.2
											249.506	61810.5		347.12	77331.8
											250.005	62057.4		347.817	77549.6
											250.504	62304.8		348.514	77767.6
											251.002	62552.7		349.21	77985.8
											251.501	62801		349.907	78204.2
											252	63049.9		350.603	78422.7
											252.498	63299.3		351.3	78641.3
											252.997	63549.1		351.997	78860.2
											253.495	63799.5		352.693	79079.2
											253.994	64050.3		353.39	79298.4
											254.493	64301.6		354.087	79517.8
											254.992	64553.5		354.784	79737.3
											255.49	64805.8		355.48	79957
											255.989	65058.6		356.177	80176.8
											256.488	65311.9		356.874	80396.9
											256.986	65565.7		357.57	80617.1
											257.485	65820		358.267	80837.5
											257.984	66074.7		358.964	81058
											258.482	66330		359.66	81278.7
											258.981	66585.8		360.357	81499.6
											259.48	66842		361.054	81720.7
											259.978	67098.7		361.75	81941.9
											260.477	67356		362.447	82163.3
											260.976	67613.7		363.144	82384.8
											261.474	67871.9		363.84	82606.6
											261.973	68130.6		364.537	82828.5
											262.472	68389.8		365.234	83050.6
											262.97	68649.5		365.93	83272.8
											263.469	68909.7		366.627	83495.2
											263.968	69170.4		367.324	83717.8
											264.466	69431.5		368.02	83940.5
											264.965	69693.2		368.717	84163.5
											265.464	69955.3		369.414	84386.6
											265.962	70218		370.11	84609.8
											266.461	70481.1		370.807	84833.2
											266.96	70744.7		371.504	85056.8
											267.458	71008.8		372.2	85280.6
											267.957	71273.4		372.897	85504.6
											268.456	71538.5		373.594	85728.7
											268.954	71804.1		374.29	85952.9
											269.453	72070.2		374.987	86177.4
											269.952	72336.8		375.684	86402
											270.45	72603.9		376.38	86626.8
											270.949	72871.4		377.077	86851.8
											271.448	73139.5		377.774	87076.9
											271.946	73408		378.47	87302.2
											272.445	73677		379.167	87527.7
											272.944	73946.6		379.864	87753.3
											273.442	74216.6		380.56	87979.1
											273.941	74487.1		381.257	88205.1
											274.44	74758.1		381.954	88431.2
											274.938	75029.6		382.65	88657.5
											275.437	75301.5		383.347	88884
											275.936	75574		384.044	89110.7
											276.434	75847		384.74	89337.5
											276.933	76120.4		385.437	89564.5
											277.432	76394.4		386.134	89791.7
											277.93	76668.8		386.83	90019
											278.429	76943.8		387.527	90246.5
											278.928	77219.2		388.224	90474.2
											279.426	77495.1		388.92	90702
											279.925	77771.5		389.617	90930
											280.424	78048.4		390.314	91158.2
											280.922	78325.8		391.01	91386.6
											281.421	78603.7		391.707	91615.1
											281.92	78882.1		392.404	91843.8
											282.418	79160.9		393.1	92072.7
											282.917	79440.3		393.797	92301.7
											283.416	79720.1		394.494	92530.9
											283.914	80000.5		395.19	92760.3
											284.413	80281.3		395.887	92989.8
											284.912	80562.6		396.584	93219.5
											285.41	80844.4		397.28	93449.4
											285.909	81126.7		397.977	93679.4
											286.408	81409.5		398.674	93909.7
											286.906	81692.8		399.37	94140
											287.405	81976.6		400.067	94370.6
											287.904	82260.9		400.764	94601.3
											288.402	82545.6		401.46	94832.2
											288.901	82830.9		402.157	95063.3
											289.4	83116.7		402.854	95294.5
											289.898	83402.9		403.55	95525.9
											290.397	83689.6		404.247	95757.5
											290.896	83976.8		404.944	95989.3
											291.394	84264.6		405.64	96221.2
											291.893	84552.8		406.337	96453.3
											292.392	84841.5		407.034	96685.5
											292.89	85130.7		407.73	96918
											293.389	85420.3		408.427	97150.6
											293.888	85710.5		409.124	97383.3
											294.386	86001.2		409.82	97616.3
											294.885	86292.3		410.517	97849.4
											295.384	86584		411.214	98082.6
											295.882	86876.1		411.91	98316.1
											296.381	87168.7		412.607	98549.7
											296.88	87461.9		413.304	98783.5
											297.378	87755.5		414	99017.4
											297.877	88049.6		414.697	99251.6
											298.376	88344.2		415.394	99485.9
											298.874	88639.3		416.09	99720.3
											299.373	88934.9		416.787	99954.9
											299.872	89230.9		417.484	100190
											300.37	89527.5		418.18	100425
											300.869	89824.5		418.877	100660
											301.368	90122.1		419.574	100895
											301.866	90420.1		420.27	101131
											302.365	90718.7		420.967	101366
											302.864	91017.7		421.664	101602
											303.362	91317.2		422.36	101838
											303.861	91617.2		423.057	102074
											304.36	91917.7		423.754	102311
											304.858	92218.7		424.45	102547
											305.357	92520.2		425.147	102784
											305.856	92822.1		425.844	103021
											306.354	93124.6		426.54	103258
											306.853	93427.5		427.237	103495
											307.352	93731		427.934	103732
											307.85	94034.9		428.63	103970
											308.349	94339.4		429.327	104207
											308.848	94644.3		430.024	104445
											309.346	94949.7		430.72	104683
											309.845	95255.6		431.417	104921
											310.344	95562		432.114	105160
											310.842	95868.9		432.81	105398
											311.341	96176.2		433.507	105637
											311.84	96484.1		434.204	105876
											312.338	96792.5		434.9	106115
											312.837	97101.3		435.597	106354
											313.336	97410.7		436.294	106594
											313.834	97720.5		436.99	106833
											314.333	98030.8		437.687	107073
											314.832	98341.7		438.384	107313
											315.33	98653		439.08	107553
											315.829	98964.8		439.777	107793
											316.328	99277.1		440.474	108033
											316.826	99589.8		441.17	108274
											317.325	99903.1		441.867	108515
											317.824	100217		442.564	108756
											318.322	100531		443.26	108997
											318.821	100846		443.957	109238
											319.32	101161		444.654	109479
											319.818	101477		445.35	109721
											320.317	101793		446.047	109963
											320.816	102110		446.744	110205
											321.314	102427		447.44	110447
											321.813	102745		448.137	110689
											322.312	103063		448.834	110932
											322.81	103382		449.53	111174
											323.309	103701		450.227	111417
											323.808	104020		450.924	111660
											324.306	104341		451.62	111903
											324.805	104661		452.317	112146
											325.304	104982		453.014	112390
											325.802	105304		453.71	112633
											326.301	105626		454.407	112877
											326.8	105949		455.104	113121
											327.298	106272		455.8	113365
											327.797	106595		456.497	113610
											328.296	106920		457.194	113854
											328.794	107244		457.89	114099
											329.293	107569		458.587	114343
											329.792	107895		459.284	114588
											330.29	108221		459.98	114834
											330.789	108547		460.677	115079
											331.288	108874		461.374	115324
											331.786	109202		462.07	115570
											332.285	109530		462.767	115816
											332.784	109858		463.464	116062
											333.282	110187		464.16	116308
											333.781	110517		464.857	116554
											334.28	110847		465.554	116801
											334.778	111177		466.25	117048
											335.277	111508		466.947	117295
											335.776	111840		467.644	117542
											336.274	112172		468.34	117789
											336.773	112504		469.037	118036
											337.272	112837		469.734	118284
											337.77	113171		470.43	118531
											338.269	113505		471.127	118779
											338.768	113839		471.824	119027
											339.266	114174		472.52	119275
											339.765	114509		473.217	119524
											340.264	114845		473.914	119772
											340.762	115182		474.61	120021
											341.261	115518		475.307	120270
											341.76	115856		476.004	120519
											342.258	116194		476.7	120768
											342.757	116532		477.397	121018
											343.256	116871		478.094	121267
											343.754	117210		478.79	121517
											344.253	117550		479.487	121767
											344.752	117890		480.184	122017
											345.25	118231		480.88	122267
											345.749	118572		481.577	122518
											346.248	118914		482.274	122768
											346.746	119256		482.97	123019
											347.245	119599		483.667	123270
											347.744	119942		484.364	123521
											348.242	120286		485.06	123772
											348.741	120630		485.757	124024
											349.24	120975		486.454	124275
											349.738	121320		487.15	124527
											350.237	121666		487.847	124779
											350.736	122012		488.544	125031
											351.234	122359		489.24	125283
											351.733	122706		489.937	125536
											352.232	123054		490.634	125788
											352.73	123402		491.33	126041
											353.229	123751		492.027	126294
											353.728	124100		492.724	126547
											354.226	124449		493.42	126801
											354.725	124800		494.117	127054
											355.224	125150		494.814	127308
											355.722	125501		495.51	127562
											356.221	125853		496.207	127816
											356.72	126205		496.904	128070
											357.218	126558		497.6	128324
											357.717	126911		498.297	128579
											358.216	127264		498.994	128833
											358.714	127618		499.69	129088
											359.213	127973		500.387	129343
											359.712	128328		501.084	129598
											360.21	128684		501.78	129854
											360.709	129040		502.477	130109
											361.208	129396		503.174	130365
											361.706	129753		503.87	130621
											362.205	130111		504.567	130877
											362.704	130469		505.264	131133
											363.202	130827		505.96	131389
											363.701	131186		506.657	131646
											364.2	131546		507.354	131902
											364.698	131906		508.05	132159
											365.197	132266		508.747	132416
											365.696	132627		509.444	132673
											366.194	132988		510.14	132931
											366.693	133350		510.837	133188
											367.192	133713		511.534	133446
											367.69	134076		512.23	133704
											368.189	134439		512.927	133962
											368.688	134803		513.624	134220
											369.186	135167		514.32	134479
											369.685	135532		515.017	134737
											370.184	135898		515.714	134996
											370.682	136264		516.41	135255
											371.181	136630		517.107	135514
											371.68	136997		517.804	135773
											372.178	137364		518.5	136033
											372.677	137732		519.197	136292
											373.176	138100		519.894	136552
											373.674	138469		520.59	136812
											374.173	138838		521.287	137072
											374.672	139208		521.984	137332
											375.17	139578		522.68	137593
											375.669	139949		523.377	137853
											376.168	140320		524.074	138114
											376.666	140692		524.77	138375
											377.165	141064		525.467	138636
											377.664	141437		526.164	138897
											378.162	141810		526.86	139159
											378.661	142184		527.557	139420
											379.16	142558		528.254	139682
											379.658	142933		528.95	139944
											380.157	143308		529.647	140206
											380.656	143684		530.344	140469
											381.154	144060		531.04	140731
											381.653	144437		531.737	140994
											382.152	144814		532.434	141256
											382.65	145192		533.13	141519
											383.149	145570		533.827	141783
											383.648	145948		534.524	142046
											384.146	146328		535.22	142309
											384.645	146707		535.917	142573
											385.144	147087		536.614	142837
											385.642	147468		537.31	143101
											386.141	147849		538.007	143365
											386.64	148231		538.704	143629
											387.138	148613		539.4	143894
											387.637	148995		540.097	144159
											388.136	149378		540.794	144423
											388.634	149762		541.49	144688
											389.133	150146		542.187	144954
											389.632	150530		542.884	145219
											390.13	150915		543.58	145484
											390.629	151301		544.277	145750
											391.128	151687		544.974	146016
											391.626	152073		545.67	146282
											392.125	152460		546.367	146548
											392.624	152848		547.064	146815
											393.122	153236		547.76	147081
											393.621	153624		548.457	147348
											394.12	154013		549.154	147615
											394.618	154403		549.85	147882
											395.117	154793		550.547	148149
											395.616	155183		551.244	148416
											396.114	155574		551.94	148684
											396.613	155965		552.637	148952
											397.112	156357		553.334	149220
											397.61	156750		554.03	149488
											398.109	157143		554.727	149756
											398.608	157536		555.424	150024
											399.106	157930		556.12	150293
											399.605	158324		556.817	150562
											400.104	158719		557.514	150831
											400.602	159114		558.21	151100
											401.101	159510		558.907	151369
											401.6	159907		559.604	151638
											402.098	160303		560.3	151908
											402.597	160701		560.997	152178
											403.096	161099		561.694	152448
											403.594	161497		562.39	152718
											404.093	161896		563.087	152988
											404.592	162295		563.784	153258
											405.09	162695		564.48	153529
											405.589	163095		565.177	153800
											406.088	163496		565.874	154071
											406.586	163897		566.57	154342
											407.085	164299		567.267	154613
											407.584	164701		567.964	154885
											408.082	165104		568.66	155156
											408.581	165507		569.357	155428
											409.08	165910		570.054	155700
											409.578	166315		570.75	155972
											410.077	166719		571.447	156245
											410.576	167124		572.144	156517
											411.074	167530		572.84	156790
											411.573	167936		573.537	157062
											412.072	168343		574.234	157335
											412.57	168750		574.93	157609
											413.069	169158		575.627	157882
											413.568	169566		576.324	158155
											414.066	169974		577.02	158429
											414.565	170383		577.717	158703
											415.064	170793		578.414	158977
											415.562	171203		579.11	159251
											416.061	171614		579.807	159525
											416.56	172025		580.504	159800
											417.058	172436		581.201	160075
											417.557	172848		581.897	160350
											418.056	173261		582.594	160625
											418.555	173674		583.29	160900
											419.053	174087		583.987	161175
											419.552	174501		584.684	161451
											420.05	174916		585.38	161726
											420.549	175331		586.077	162002
											421.048	175746		586.774	162278
											421.547	176162		587.471	162555
											422.045	176579		588.167	162831
											422.544	176996		588.864	163107
											423.043	177413		589.561	163384
											423.541	177831		590.257	163661
											424.04	178250		590.954	163938
											424.539	178669		591.651	164215
											425.037	179088		592.347	164493
											425.536	179508		593.044	164770
											426.035	179928		593.741	165048
											426.533	180349		594.437	165326
											427.032	180771		595.134	165604
											427.531	181192		595.831	165882
											428.029	181615		596.527	166161
											428.528	182038		597.224	166439
											429.027	182461		597.921	166718
											429.525	182885		598.617	166997
											430.024	183309		599.314	167276
											430.523	183734		600.011	167555
											431.021	184159		600.707	167835
											431.52	184585		601.404	168114
											432.019	185011		602.101	168394
											432.517	185438		602.797	168674
											433.016	185865		603.494	168954
											433.515	186293		604.191	169235
											434.013	186721		604.887	169515
											434.512	187150		605.584	169796
											435.011	187579		606.281	170076
											435.509	188009		606.977	170357
											436.008	188439		607.674	170639
											436.507	188870		608.371	170920
											437.005	189301		609.067	171201
											437.504	189733		609.764	171483
											438.003	190165		610.461	171765
											438.501	190598		611.157	172047
											439	191031		611.854	172329
											439.499	191465		612.551	172611
											439.997	191899		613.247	172894
											440.496	192333		613.944	173176
											440.995	192769		614.641	173459
											441.493	193204		615.337	173742
											441.992	193640		616.034	174025
											442.491	194077		616.731	174309
											442.989	194514		617.427	174592
											443.488	194952		618.124	174876
											443.987	195390		618.821	175160
											444.485	195828		619.517	175444
											444.984	196267		620.214	175728
											445.483	196707		620.911	176012
											445.981	197147		621.607	176297
											446.48	197587		622.304	176582
											446.979	198029		623.001	176867
											447.477	198470		623.697	177152
											447.976	198912		624.394	177437
											448.475	199355		625.091	177722
											448.973	199798		625.787	178008
											449.472	200241		626.484	178293
											449.971	200685		627.181	178579
											450.469	201129		627.877	178865
											450.968	201574		628.574	179152
											451.467	202020		629.271	179438
											451.965	202466		629.967	179725
											452.464	202912		630.664	180011
											452.963	203359		631.361	180298
											453.461	203807		632.057	180585
											453.96	204254		632.754	180873
											454.459	204703		633.451	181160
											454.957	205152		634.147	181448
											455.456	205601		634.844	181735
											455.955	206051		635.541	182023
											456.453	206501		636.237	182311
											456.952	206952		636.934	182600
											457.451	207404		637.631	182888
											457.949	207855		638.327	183177
											458.448	208308		639.024	183465
											458.947	208760		639.721	183754
											459.445	209214		640.417	184043
											459.944	209668		641.114	184333
											460.443	210122		641.811	184622
											460.941	210577		642.507	184912
											461.44	211032		643.204	185202
											461.939	211488		643.901	185492
											462.437	211944		644.597	185782
											462.936	212401		645.294	186072
											463.435	212858		645.991	186362
											463.933	213316		646.687	186653
											464.432	213774		647.384	186944
											464.931	214233		648.081	187235
											465.429	214692		648.777	187526
											465.928	215151		649.474	187817
											466.427	215612		650.171	188109
											466.925	216072		650.867	188401
											467.424	216533		651.564	188692
											467.923	216995		652.261	188984
											468.421	217457		652.957	189277
											468.92	217920		653.654	189569
											469.419	218383		654.351	189861
											469.917	218847		655.047	190154
											470.416	219311		655.744	190447
											470.915	219775		656.441	190740
											471.413	220240		657.137	191033
											471.912	220706		657.834	191326
											472.411	221172		658.531	191620
											472.909	221639		659.227	191914
											473.408	222106		659.924	192208
											473.907	222573		660.621	192502
											474.405	223041		661.317	192796
											474.904	223510		662.014	193090
											475.403	223979		662.711	193385
											475.901	224448		663.407	193679
											476.4	224918		664.104	193974
											476.899	225389		664.801	194269
											477.397	225860		665.497	194565
											477.896	226331		666.194	194860
											478.395	226803		666.891	195156
											478.893	227276		667.587	195451
											479.392	227749		668.284	195747
											479.891	228222		668.981	196043
											480.389	228696		669.677	196339
											480.888	229170		670.374	196636
											481.387	229645		671.071	196932
											481.885	230121		671.767	197229
											482.384	230597		672.464	197526
											482.883	231073		673.161	197823
											483.381	231550		673.857	198120
											483.88	232027		674.554	198418
											484.379	232505		675.251	198716
											484.877	232983		675.947	199013
											485.376	233462		676.644	199311
											485.875	233942		677.341	199609
											486.373	234421		678.037	199908
											486.872	234902		678.734	200206
											487.371	235383		679.431	200505
											487.869	235864		680.127	200803
											488.368	236346		680.824	201102
											488.867	236828		681.521	201402
											489.365	237311		682.217	201701
											489.864	237794		682.914	202000
											490.363	238278		683.611	202300
											490.861	238762		684.307	202600
											491.36	239247		685.004	202900
											491.859	239732		685.701	203200
											492.357	240218		686.397	203500
											492.856	240704		687.094	203801
											493.355	241191		687.791	204101
											493.853	241678		688.487	204402
											494.352	242165		689.184	204703
											494.851	242654		689.881	205004
											495.349	243142		690.577	205306
											495.848	243631		691.274	205607
											496.347	244121		691.971	205909
											496.845	244611		692.667	206211
											497.344	245102		693.364	206513
											497.843	245593		694.061	206815
											498.341	246085		694.757	207117
											498.84	246577		695.454	207420
											499.339	247069		696.151	207722
											499.837	247562		696.847	208025
											500.336	248056		697.544	208328
											500.835	248550		698.241	208632
											501.333	249044		698.937	208935
											501.832	249540		699.634	209238
